# Supplementary material for: Genomica: linear mixed model based, multiple hypothesis testing corrected, ortholog functional enrichment analysis
Source: BMC Bioinformatics. 2026 Apr 18;27:115. doi: 10.1186/s12859-026-06450-y (PMC13231646; doi:10.1186/s12859-026-06450-y)
Supplement: Supplementary file 1 — Supplementary Material 1. Additional file 1: Combined_All_Results table, output of the function genomica when analyzing the 500 orthologs from the Data_Demo data frame. This file summarizes the generic LMM output, generated using the function anova in Genomica. [file 12859_2026_6450_MOESM1_ESM.xlsx]

## Sheet: Sheet1
Feature	Predictor	Estimate	Std. Error	df	t value	Pr(>|t|)	p.adjusted	Status
K00001: alcohol dehydrogenase [EC:1.1.1.1]	Treatment_2	-0.275668	0.0622332	30	-4.4296	0.000115929	0.00111543	Depleted
K00001: alcohol dehydrogenase [EC:1.1.1.1]	Treatment_3	-0.335303	0.0622332	30	-5.38786	7.79147e-06	0.000231147	Depleted
K00001: alcohol dehydrogenase [EC:1.1.1.1]	Treatment_4	-0.355378	0.0622332	30	-5.71042	3.14009e-06	0.000159696	Depleted
K00001: alcohol dehydrogenase [EC:1.1.1.1]	Treatment_5	-0.301254	0.0622332	30	-4.84072	3.65164e-05	0.000590902	Depleted
K00009: mannitol-1-phosphate 5-dehydrogenase [EC:1.1.1.17]	Treatment_2	-0.268822	0.0992596	30	-2.70827	0.0110618	0.016616	Depleted
K00009: mannitol-1-phosphate 5-dehydrogenase [EC:1.1.1.17]	Treatment_3	-0.314822	0.0992596	30	-3.17171	0.00348318	0.00652638	Depleted
K00009: mannitol-1-phosphate 5-dehydrogenase [EC:1.1.1.17]	Treatment_4	-0.331789	0.0992596	30	-3.34264	0.002236	0.00465506	Depleted
K00009: mannitol-1-phosphate 5-dehydrogenase [EC:1.1.1.17]	Treatment_5	-0.352869	0.0992596	30	-3.55501	0.00127568	0.00331721	Depleted
K00010: myo-inositol 2-dehydrogenase / D-chiro-inositol 1-dehydrogenase [EC:1.1.1.18 1.1.1.369]	Treatment_2	-0.241279	0.0641685	24	-3.76008	0.00096388	0.00304475	Depleted
K00010: myo-inositol 2-dehydrogenase / D-chiro-inositol 1-dehydrogenase [EC:1.1.1.18 1.1.1.369]	Treatment_3	-0.439128	0.0641685	24	-6.84335	4.45428e-07	3.96431e-05	Depleted
K00010: myo-inositol 2-dehydrogenase / D-chiro-inositol 1-dehydrogenase [EC:1.1.1.18 1.1.1.369]	Treatment_4	-0.462316	0.0641685	24	-7.20472	1.91203e-07	3.28149e-05	Depleted
K00010: myo-inositol 2-dehydrogenase / D-chiro-inositol 1-dehydrogenase [EC:1.1.1.18 1.1.1.369]	Treatment_5	-0.345349	0.0641685	24	-5.38191	1.58523e-05	0.000403101	Depleted
K00014: shikimate dehydrogenase [EC:1.1.1.25]	Treatment_2	-0.344052	0.128958	30	-2.66795	0.0121873	0.0179569	Depleted
K00014: shikimate dehydrogenase [EC:1.1.1.25]	Treatment_3	-0.491376	0.128958	30	-3.81036	0.000641245	0.0026068	Depleted
K00014: shikimate dehydrogenase [EC:1.1.1.25]	Treatment_4	-0.414472	0.128958	30	-3.21401	0.00312365	0.00594004	Depleted
K00014: shikimate dehydrogenase [EC:1.1.1.25]	Treatment_5	-0.401991	0.128958	30	-3.11723	0.0040046	0.00731096	Depleted
K00033: 6-phosphogluconate dehydrogenase [EC:1.1.1.44 1.1.1.343]	Treatment_2	-0.210817	0.0935484	30	-2.25356	0.0316888	0.0410226	Depleted
K00033: 6-phosphogluconate dehydrogenase [EC:1.1.1.44 1.1.1.343]	Treatment_3	-0.444947	0.0935484	30	-4.75633	4.63217e-05	0.000659621	Depleted
K00033: 6-phosphogluconate dehydrogenase [EC:1.1.1.44 1.1.1.343]	Treatment_4	-0.354071	0.0935484	30	-3.7849	0.000687166	0.0026068	Depleted
K00033: 6-phosphogluconate dehydrogenase [EC:1.1.1.44 1.1.1.343]	Treatment_5	-0.32785	0.0935484	30	-3.5046	0.00145887	0.00350238	Depleted
K00041: tagaturonate reductase [EC:1.1.1.58]	Treatment_3	-0.395186	0.103796	30	-3.80732	0.00064658	0.0026068	Depleted
K00041: tagaturonate reductase [EC:1.1.1.58]	Treatment_4	-0.398518	0.103796	30	-3.83941	0.000592518	0.00258672	Depleted
K00041: tagaturonate reductase [EC:1.1.1.58]	Treatment_5	-0.348488	0.103796	30	-3.35742	0.00215115	0.00450476	Depleted
K00052: 3-isopropylmalate dehydrogenase [EC:1.1.1.85]	Treatment_3	-0.196972	0.0705876	24	-2.79045	0.0101516	0.015713	Depleted
K00053: ketol-acid reductoisomerase [EC:1.1.1.86]	Treatment_2	0.225137	0.0426332	24	5.2808	2.04443e-05	0.000428128	Enriched
K00053: ketol-acid reductoisomerase [EC:1.1.1.86]	Treatment_4	0.149591	0.0426332	24	3.50878	0.00180276	0.00393731	Enriched
K00053: ketol-acid reductoisomerase [EC:1.1.1.86]	Treatment_5	0.189186	0.0426332	24	4.43752	0.000173623	0.00140901	Enriched
K00054: hydroxymethylglutaryl-CoA reductase [EC:1.1.1.88]	Treatment_3	-0.446669	0.121087	24	-3.68882	0.00115206	0.00320416	Depleted
K00054: hydroxymethylglutaryl-CoA reductase [EC:1.1.1.88]	Treatment_4	-0.34403	0.121087	24	-2.84117	0.00902148	0.0141482	Depleted
K00054: hydroxymethylglutaryl-CoA reductase [EC:1.1.1.88]	Treatment_5	-0.466506	0.121087	24	-3.85264	0.000763998	0.00279794	Depleted
K00057: glycerol-3-phosphate dehydrogenase (NAD(P)+) [EC:1.1.1.94]	Treatment_3	-0.465807	0.11561	24	-4.02911	0.000489527	0.00235502	Depleted
K00057: glycerol-3-phosphate dehydrogenase (NAD(P)+) [EC:1.1.1.94]	Treatment_4	-0.310229	0.11561	24	-2.6834	0.0129912	0.0188771	Depleted
K00057: glycerol-3-phosphate dehydrogenase (NAD(P)+) [EC:1.1.1.94]	Treatment_5	-0.429735	0.11561	24	-3.7171	0.00107341	0.00310148	Depleted
K00059: 3-oxoacyl-[acyl-carrier protein] reductase [EC:1.1.1.100]	Treatment_4	-0.225987	0.0849405	30	-2.66053	0.0124056	0.0181744	Depleted
K00059: 3-oxoacyl-[acyl-carrier protein] reductase [EC:1.1.1.100]	Treatment_5	-0.340735	0.0849405	30	-4.01145	0.000370016	0.00212461	Depleted
K00075: UDP-N-acetylmuramate dehydrogenase [EC:1.3.1.98]	Treatment_3	-0.537742	0.129954	30	-4.13794	0.000261019	0.00182202	Depleted
K00075: UDP-N-acetylmuramate dehydrogenase [EC:1.3.1.98]	Treatment_4	-0.426525	0.129954	30	-3.28212	0.00261836	0.00526631	Depleted
K00075: UDP-N-acetylmuramate dehydrogenase [EC:1.3.1.98]	Treatment_5	-0.512869	0.129954	30	-3.94654	0.000442181	0.00224531	Depleted
K00088: IMP dehydrogenase [EC:1.1.1.205]	Treatment_3	-0.502901	0.106682	30	-4.71402	5.21826e-05	0.00067305	Depleted
K00088: IMP dehydrogenase [EC:1.1.1.205]	Treatment_4	-0.312325	0.106682	30	-2.92763	0.00646058	0.0105021	Depleted
K00088: IMP dehydrogenase [EC:1.1.1.205]	Treatment_5	-0.367071	0.106682	30	-3.4408	0.00172747	0.00390484	Depleted
K00133: aspartate-semialdehyde dehydrogenase [EC:1.2.1.11]	Treatment_3	-0.319497	0.0908901	24	-3.5152	0.00177437	0.00391187	Depleted
K00133: aspartate-semialdehyde dehydrogenase [EC:1.2.1.11]	Treatment_4	-0.240294	0.0908901	24	-2.64379	0.01422	0.0204952	Depleted
K00133: aspartate-semialdehyde dehydrogenase [EC:1.2.1.11]	Treatment_5	-0.216496	0.0908901	24	-2.38195	0.025496	0.0337419	Depleted
K00150: glyceraldehyde-3-phosphate dehydrogenase (NAD(P)) [EC:1.2.1.59]	Treatment_2	0.473215	0.0807571	24	5.85974	4.81532e-06	0.000190472	Enriched
K00150: glyceraldehyde-3-phosphate dehydrogenase (NAD(P)) [EC:1.2.1.59]	Treatment_3	0.294578	0.0807571	24	3.6477	0.00127657	0.00331721	Enriched
K00150: glyceraldehyde-3-phosphate dehydrogenase (NAD(P)) [EC:1.2.1.59]	Treatment_4	0.360547	0.0807571	24	4.46458	0.000162073	0.00137376	Enriched
K00150: glyceraldehyde-3-phosphate dehydrogenase (NAD(P)) [EC:1.2.1.59]	Treatment_5	0.358266	0.0807571	24	4.43634	0.000174147	0.00140901	Enriched
K00158: pyruvate oxidase [EC:1.2.3.3]	Treatment_2	-0.36625	0.129258	30	-2.83348	0.00815541	0.0129037	Depleted
K00158: pyruvate oxidase [EC:1.2.3.3]	Treatment_3	-0.489185	0.129258	30	-3.78457	0.000687776	0.0026068	Depleted
K00158: pyruvate oxidase [EC:1.2.3.3]	Treatment_4	-0.42235	0.129258	30	-3.2675	0.00271971	0.00534927	Depleted
K00158: pyruvate oxidase [EC:1.2.3.3]	Treatment_5	-0.46272	0.129258	30	-3.57983	0.0011939	0.00323412	Depleted
K00197: acetyl-CoA decarbonylase/synthase complex subunit gamma [EC:2.1.1.245]	Treatment_2	-0.14611	0.0646041	24	-2.26162	0.0330589	0.0421827	Depleted
K00197: acetyl-CoA decarbonylase/synthase complex subunit gamma [EC:2.1.1.245]	Treatment_3	-0.317149	0.0646041	24	-4.90912	5.23427e-05	0.00067305	Depleted
K00197: acetyl-CoA decarbonylase/synthase complex subunit gamma [EC:2.1.1.245]	Treatment_4	-0.277138	0.0646041	24	-4.2898	0.00025277	0.00179972	Depleted
K00197: acetyl-CoA decarbonylase/synthase complex subunit gamma [EC:2.1.1.245]	Treatment_5	-0.234608	0.0646041	24	-3.63147	0.00132927	0.00340447	Depleted
K00198: carbon-monoxide dehydrogenase catalytic subunit [EC:1.2.7.4]	Treatment_2	-0.245495	0.0713144	30	-3.44244	0.00172	0.00390484	Depleted
K00198: carbon-monoxide dehydrogenase catalytic subunit [EC:1.2.7.4]	Treatment_3	-0.350011	0.0713144	30	-4.90799	3.02051e-05	0.00053765	Depleted
K00198: carbon-monoxide dehydrogenase catalytic subunit [EC:1.2.7.4]	Treatment_4	-0.324408	0.0713144	30	-4.54899	8.29768e-05	0.000886038	Depleted
K00198: carbon-monoxide dehydrogenase catalytic subunit [EC:1.2.7.4]	Treatment_5	-0.350304	0.0713144	30	-4.91211	2.98564e-05	0.00053765	Depleted
K00208: enoyl-[acyl-carrier protein] reductase I [EC:1.3.1.9 1.3.1.10]	Treatment_2	-0.246502	0.0779559	30	-3.16207	0.00357047	0.00662025	Depleted
K00208: enoyl-[acyl-carrier protein] reductase I [EC:1.3.1.9 1.3.1.10]	Treatment_3	-0.206539	0.0779559	30	-2.64944	0.0127387	0.0185859	Depleted
K00208: enoyl-[acyl-carrier protein] reductase I [EC:1.3.1.9 1.3.1.10]	Treatment_4	-0.232325	0.0779559	30	-2.98021	0.00566475	0.0095125	Depleted
K00208: enoyl-[acyl-carrier protein] reductase I [EC:1.3.1.9 1.3.1.10]	Treatment_5	-0.285126	0.0779559	30	-3.65753	0.000969387	0.00304475	Depleted
K00226: dihydroorotate dehydrogenase (fumarate) [EC:1.3.98.1]	Treatment_2	-0.323594	0.136523	30	-2.37026	0.0244017	0.0327812	Depleted
K00226: dihydroorotate dehydrogenase (fumarate) [EC:1.3.98.1]	Treatment_3	-0.482017	0.136523	30	-3.53068	0.00136115	0.00346121	Depleted
K00226: dihydroorotate dehydrogenase (fumarate) [EC:1.3.98.1]	Treatment_4	-0.438562	0.136523	30	-3.21237	0.00313688	0.00594004	Depleted
K00226: dihydroorotate dehydrogenase (fumarate) [EC:1.3.98.1]	Treatment_5	-0.439748	0.136523	30	-3.22106	0.0030673	0.00590249	Depleted
K00244: fumarate reductase flavoprotein subunit [EC:1.3.5.4]	Treatment_3	-0.61203	0.164842	30	-3.71284	0.000835159	0.00288657	Depleted
K00244: fumarate reductase flavoprotein subunit [EC:1.3.5.4]	Treatment_4	-0.422706	0.164842	30	-2.56432	0.0155858	0.0220181	Depleted
K00244: fumarate reductase flavoprotein subunit [EC:1.3.5.4]	Treatment_5	-0.580961	0.164842	30	-3.52436	0.00138422	0.00347029	Depleted
K00287: dihydrofolate reductase [EC:1.5.1.3]	Treatment_3	-0.519128	0.122114	24	-4.25116	0.000278833	0.00185024	Depleted
K00287: dihydrofolate reductase [EC:1.5.1.3]	Treatment_4	-0.454081	0.122114	24	-3.71848	0.0010697	0.00310148	Depleted
K00287: dihydrofolate reductase [EC:1.5.1.3]	Treatment_5	-0.499998	0.122114	24	-4.0945	0.000414863	0.00221799	Depleted
K00331: NADH-quinone oxidoreductase subunit B [EC:1.6.5.3]	Treatment_3	-0.207439	0.066447	24	-3.12186	0.00463748	0.00825471	Depleted
K00331: NADH-quinone oxidoreductase subunit B [EC:1.6.5.3]	Treatment_4	-0.229901	0.066447	24	-3.45991	0.00203418	0.00431051	Depleted
K00334: NADH-quinone oxidoreductase subunit E [EC:1.6.5.3]	Treatment_2	-0.198649	0.0851181	24	-2.3338	0.0283085	0.0369151	Depleted
K00334: NADH-quinone oxidoreductase subunit E [EC:1.6.5.3]	Treatment_3	-0.359114	0.0851181	24	-4.21901	0.000302551	0.00185703	Depleted
K00334: NADH-quinone oxidoreductase subunit E [EC:1.6.5.3]	Treatment_5	-0.2393	0.0851181	24	-2.81139	0.00966976	0.0150984	Depleted
K00335: NADH-quinone oxidoreductase subunit F [EC:1.6.5.3]	Treatment_2	-0.0985121	0.0259412	24	-3.79751	0.000877503	0.00293826	Depleted
K00335: NADH-quinone oxidoreductase subunit F [EC:1.6.5.3]	Treatment_3	-0.182786	0.0259412	24	-7.04618	2.7653e-07	3.28149e-05	Depleted
K00335: NADH-quinone oxidoreductase subunit F [EC:1.6.5.3]	Treatment_4	-0.147991	0.0259412	24	-5.70487	7.06996e-06	0.000228809	Depleted
K00335: NADH-quinone oxidoreductase subunit F [EC:1.6.5.3]	Treatment_5	-0.153272	0.0259412	24	-5.90843	4.26957e-06	0.000189996	Depleted
K00337: NADH-quinone oxidoreductase subunit H [EC:1.6.5.3]	Treatment_3	-0.131265	0.0538192	24	-2.439	0.0224976	0.0308044	Depleted
K00337: NADH-quinone oxidoreductase subunit H [EC:1.6.5.3]	Treatment_4	-0.194357	0.0538192	24	-3.6113	0.00139776	0.00347974	Depleted
K00350: Na+-transporting NADH:ubiquinone oxidoreductase subunit E	Treatment_3	-0.344941	0.102031	24	-3.38076	0.00247167	0.00502809	Depleted
K00350: Na+-transporting NADH:ubiquinone oxidoreductase subunit E	Treatment_4	-0.392928	0.102031	24	-3.85108	0.000767007	0.00279794	Depleted
K00364: GMP reductase [EC:1.7.1.7]	Treatment_2	-0.334787	0.155535	30	-2.15249	0.0395261	0.0498981	Depleted
K00364: GMP reductase [EC:1.7.1.7]	Treatment_3	-0.593181	0.155535	30	-3.81381	0.000635264	0.0026068	Depleted
K00364: GMP reductase [EC:1.7.1.7]	Treatment_4	-0.423717	0.155535	30	-2.72425	0.0106432	0.0161233	Depleted
K00364: GMP reductase [EC:1.7.1.7]	Treatment_5	-0.56557	0.155535	30	-3.63629	0.00102632	0.00304475	Depleted
K00382: dihydrolipoamide dehydrogenase [EC:1.8.1.4]	Treatment_2	-0.208414	0.0904144	30	-2.3051	0.0282574	0.0369151	Depleted
K00382: dihydrolipoamide dehydrogenase [EC:1.8.1.4]	Treatment_3	-0.295556	0.0904144	30	-3.26891	0.00270982	0.00534927	Depleted
K00382: dihydrolipoamide dehydrogenase [EC:1.8.1.4]	Treatment_4	-0.327045	0.0904144	30	-3.61718	0.00108029	0.00310148	Depleted
K00382: dihydrolipoamide dehydrogenase [EC:1.8.1.4]	Treatment_5	-0.265184	0.0904144	30	-2.93298	0.00637494	0.0104105	Depleted
K00383: glutathione reductase (NADPH) [EC:1.8.1.7]	Treatment_2	-0.298884	0.126924	30	-2.35482	0.0252694	0.0335668	Depleted
K00383: glutathione reductase (NADPH) [EC:1.8.1.7]	Treatment_3	-0.587772	0.126924	30	-4.63089	6.59281e-05	0.00075711	Depleted
K00383: glutathione reductase (NADPH) [EC:1.8.1.7]	Treatment_4	-0.467749	0.126924	30	-3.68527	0.000899635	0.00293826	Depleted
K00383: glutathione reductase (NADPH) [EC:1.8.1.7]	Treatment_5	-0.480317	0.126924	30	-3.78428	0.000688312	0.0026068	Depleted
K00525: ribonucleoside-diphosphate reductase alpha chain [EC:1.17.4.1]	Treatment_3	-0.408296	0.114055	30	-3.57982	0.00119391	0.00323412	Depleted
K00525: ribonucleoside-diphosphate reductase alpha chain [EC:1.17.4.1]	Treatment_4	-0.437478	0.114055	30	-3.83568	0.000598571	0.00258672	Depleted
K00525: ribonucleoside-diphosphate reductase alpha chain [EC:1.17.4.1]	Treatment_5	-0.377571	0.114055	30	-3.31043	0.00243226	0.00497635	Depleted
K00537: arsenate reductase	Treatment_3	-0.548411	0.120823	24	-4.53897	0.000134127	0.00124231	Depleted
K00537: arsenate reductase	Treatment_4	-0.371659	0.120823	24	-3.07607	0.00517608	0.00903277	Depleted
K00537: arsenate reductase	Treatment_5	-0.364205	0.120823	24	-3.01437	0.00599722	0.00988431	Depleted
K00554: tRNA (guanine-N1-)-methyltransferase	Treatment_2	-0.29308	0.10921	30	-2.68363	0.0117374	0.0175568	Depleted
K00554: tRNA (guanine-N1-)-methyltransferase	Treatment_3	-0.404465	0.10921	30	-3.70354	0.000856377	0.00291524	Depleted
K00554: tRNA (guanine-N1-)-methyltransferase	Treatment_4	-0.407038	0.10921	30	-3.72711	0.000803579	0.00286074	Depleted
K00554: tRNA (guanine-N1-)-methyltransferase	Treatment_5	-0.328557	0.10921	30	-3.00848	0.00527612	0.00916244	Depleted
K00567: methylated-DNA-[protein]-cysteine S-methyltransferase	Treatment_3	-0.571497	0.155543	30	-3.6742	0.000926859	0.00299965	Depleted
K00567: methylated-DNA-[protein]-cysteine S-methyltransferase	Treatment_4	-0.371575	0.155543	30	-2.38889	0.0233912	0.0316626	Depleted
K00567: methylated-DNA-[protein]-cysteine S-methyltransferase	Treatment_5	-0.541407	0.155543	30	-3.48074	0.00155421	0.00362153	Depleted
K00604: methionyl-tRNA formyltransferase [EC:2.1.2.9]	Treatment_3	-0.602703	0.149996	30	-4.01814	0.000363266	0.00212461	Depleted
K00604: methionyl-tRNA formyltransferase [EC:2.1.2.9]	Treatment_4	-0.450208	0.149996	30	-3.00148	0.00537	0.00928019	Depleted
K00604: methionyl-tRNA formyltransferase [EC:2.1.2.9]	Treatment_5	-0.574921	0.149996	30	-3.83292	0.000603083	0.00258672	Depleted
K00645: [acyl-carrier-protein] S-malonyltransferase [EC:2.3.1.39]	Treatment_2	-0.277761	0.105543	24	-2.63173	0.0146151	0.0209128	Depleted
K00645: [acyl-carrier-protein] S-malonyltransferase [EC:2.3.1.39]	Treatment_3	-0.433699	0.105543	24	-4.10921	0.000399696	0.00221799	Depleted
K00645: [acyl-carrier-protein] S-malonyltransferase [EC:2.3.1.39]	Treatment_4	-0.286889	0.105543	24	-2.71822	0.0119944	0.0177918	Depleted
K00645: [acyl-carrier-protein] S-malonyltransferase [EC:2.3.1.39]	Treatment_5	-0.294924	0.105543	24	-2.79435	0.0100604	0.0156397	Depleted
K00651: homoserine O-succinyltransferase [EC:2.3.1.46]	Treatment_2	-0.146007	0.0655675	24	-2.22681	0.0356	0.0452628	Depleted
K00651: homoserine O-succinyltransferase [EC:2.3.1.46]	Treatment_3	-0.353797	0.0655675	24	-5.39592	1.53042e-05	0.000403101	Depleted
K00651: homoserine O-succinyltransferase [EC:2.3.1.46]	Treatment_4	-0.234008	0.0655675	24	-3.56896	0.00155292	0.00362153	Depleted
K00651: homoserine O-succinyltransferase [EC:2.3.1.46]	Treatment_5	-0.231923	0.0655675	24	-3.53716	0.00168041	0.00385952	Depleted
K00652: 8-amino-7-oxononanoate synthase [EC:2.3.1.47]	Treatment_2	0.0929244	0.0313423	24	2.96483	0.00674561	0.0108173	Enriched
K00655: 1-acyl-sn-glycerol-3-phosphate acyltransferase [EC:2.3.1.51]	Treatment_3	-0.563691	0.142047	30	-3.96833	0.000416541	0.00221799	Depleted
K00655: 1-acyl-sn-glycerol-3-phosphate acyltransferase [EC:2.3.1.51]	Treatment_4	-0.345491	0.142047	30	-2.43222	0.0211859	0.0292333	Depleted
K00655: 1-acyl-sn-glycerol-3-phosphate acyltransferase [EC:2.3.1.51]	Treatment_5	-0.451391	0.142047	30	-3.17775	0.00342949	0.00645978	Depleted
K00662: aminoglycoside N3'-acetyltransferase	Treatment_2	-0.281883	0.0792104	30	-3.55866	0.00126333	0.00331721	Depleted
K00662: aminoglycoside N3'-acetyltransferase	Treatment_3	-0.384857	0.0792104	30	-4.85867	3.47149e-05	0.0005885	Depleted
K00662: aminoglycoside N3'-acetyltransferase	Treatment_4	-0.283205	0.0792104	30	-3.57535	0.00120825	0.00323412	Depleted
K00662: aminoglycoside N3'-acetyltransferase	Treatment_5	-0.30745	0.0792104	30	-3.88144	0.000528374	0.00244475	Depleted
K00690: sucrose phosphorylase [EC:2.4.1.7]	Treatment_3	-0.549214	0.150979	30	-3.63769	0.00102246	0.00304475	Depleted
K00690: sucrose phosphorylase [EC:2.4.1.7]	Treatment_4	-0.3883	0.150979	30	-2.57189	0.0153107	0.0218025	Depleted
K00690: sucrose phosphorylase [EC:2.4.1.7]	Treatment_5	-0.519303	0.150979	30	-3.43958	0.00173305	0.00390484	Depleted
K00700: 1,4-alpha-glucan branching enzyme [EC:2.4.1.18]	Treatment_3	-0.463356	0.123924	30	-3.73903	0.00077808	0.00279794	Depleted
K00700: 1,4-alpha-glucan branching enzyme [EC:2.4.1.18]	Treatment_4	-0.419759	0.123924	30	-3.38723	0.0019893	0.00425283	Depleted
K00700: 1,4-alpha-glucan branching enzyme [EC:2.4.1.18]	Treatment_5	-0.385535	0.123924	30	-3.11106	0.00406818	0.00738914	Depleted
K00703: starch synthase [EC:2.4.1.21]	Treatment_2	-0.266719	0.0809892	24	-3.29326	0.00306184	0.00590249	Depleted
K00703: starch synthase [EC:2.4.1.21]	Treatment_3	-0.397226	0.0809892	24	-4.90468	5.29365e-05	0.00067305	Depleted
K00703: starch synthase [EC:2.4.1.21]	Treatment_4	-0.357551	0.0809892	24	-4.41479	0.000183957	0.00145531	Depleted
K00703: starch synthase [EC:2.4.1.21]	Treatment_5	-0.428335	0.0809892	24	-5.28879	2.00367e-05	0.000428128	Depleted
K00721: dolichol-phosphate mannosyltransferase [EC:2.4.1.83]	Treatment_2	0.0888998	0.0340959	24	2.60735	0.0154455	0.0219068	Enriched
K00759: adenine phosphoribosyltransferase [EC:2.4.2.7]	Treatment_3	-0.574232	0.147954	30	-3.88116	0.00052878	0.00244475	Depleted
K00759: adenine phosphoribosyltransferase [EC:2.4.2.7]	Treatment_4	-0.454648	0.147954	30	-3.0729	0.00448302	0.00801987	Depleted
K00759: adenine phosphoribosyltransferase [EC:2.4.2.7]	Treatment_5	-0.560898	0.147954	30	-3.79103	0.000675823	0.0026068	Depleted
K00760: hypoxanthine phosphoribosyltransferase [EC:2.4.2.8]	Treatment_2	-0.235514	0.103584	24	-2.27365	0.0322199	0.0413946	Depleted
K00760: hypoxanthine phosphoribosyltransferase [EC:2.4.2.8]	Treatment_3	-0.419307	0.103584	24	-4.04799	0.000466703	0.00227597	Depleted
K00760: hypoxanthine phosphoribosyltransferase [EC:2.4.2.8]	Treatment_4	-0.332514	0.103584	24	-3.21008	0.00374803	0.00687783	Depleted
K00760: hypoxanthine phosphoribosyltransferase [EC:2.4.2.8]	Treatment_5	-0.437882	0.103584	24	-4.22731	0.000296246	0.00185024	Depleted
K00763: nicotinate phosphoribosyltransferase [EC:6.3.4.21]	Treatment_2	-0.329201	0.134085	24	-2.45517	0.021709	0.0298394	Depleted
K00763: nicotinate phosphoribosyltransferase [EC:6.3.4.21]	Treatment_3	-0.508338	0.134085	24	-3.79116	0.000891611	0.00293826	Depleted
K00763: nicotinate phosphoribosyltransferase [EC:6.3.4.21]	Treatment_4	-0.3977	0.134085	24	-2.96603	0.00672645	0.0108173	Depleted
K00763: nicotinate phosphoribosyltransferase [EC:6.3.4.21]	Treatment_5	-0.497322	0.134085	24	-3.709	0.00109537	0.00310976	Depleted
K00765: ATP phosphoribosyltransferase [EC:2.4.2.17]	Treatment_4	-0.298671	0.0800921	24	-3.72909	0.00104169	0.0030648	Depleted
K00765: ATP phosphoribosyltransferase [EC:2.4.2.17]	Treatment_5	-0.244678	0.0800921	24	-3.05495	0.00544419	0.00936296	Depleted
K00768: nicotinate-nucleotide--dimethylbenzimidazole phosphoribosyltransferase [EC:2.4.2.21]	Treatment_2	0.114563	0.0401454	30	2.85369	0.00775961	0.0123322	Enriched
K00790: UDP-N-acetylglucosamine 1-carboxyvinyltransferase [EC:2.5.1.7]	Treatment_3	-0.482064	0.130039	24	-3.70708	0.00110064	0.00310976	Depleted
K00790: UDP-N-acetylglucosamine 1-carboxyvinyltransferase [EC:2.5.1.7]	Treatment_4	-0.387281	0.130039	24	-2.9782	0.0065353	0.0105753	Depleted
K00790: UDP-N-acetylglucosamine 1-carboxyvinyltransferase [EC:2.5.1.7]	Treatment_5	-0.496876	0.130039	24	-3.82098	0.000827285	0.00288657	Depleted
K00791: tRNA dimethylallyltransferase [EC:2.5.1.75]	Treatment_3	-0.417794	0.110309	30	-3.78747	0.000682374	0.0026068	Depleted
K00791: tRNA dimethylallyltransferase [EC:2.5.1.75]	Treatment_4	-0.361562	0.110309	30	-3.27771	0.00264858	0.00526757	Depleted
K00791: tRNA dimethylallyltransferase [EC:2.5.1.75]	Treatment_5	-0.336198	0.110309	30	-3.04777	0.00477791	0.00846237	Depleted
K00793: riboflavin synthase [EC:2.5.1.9]	Treatment_2	0.417209	0.0993116	24	4.20101	0.000316694	0.0019109	Enriched
K00793: riboflavin synthase [EC:2.5.1.9]	Treatment_4	0.301125	0.0993116	24	3.03212	0.00574903	0.0095638	Enriched
K00793: riboflavin synthase [EC:2.5.1.9]	Treatment_5	0.313831	0.0993116	24	3.16007	0.00422983	0.00764376	Enriched
K00794: 6,7-dimethyl-8-ribityllumazine synthase [EC:2.5.1.78]	Treatment_2	0.180746	0.063588	24	2.84245	0.00899466	0.0141482	Enriched
K00797: spermidine synthase [EC:2.5.1.16]	Treatment_3	-0.186313	0.0459034	24	-4.0588	0.000454107	0.00224531	Depleted
K00797: spermidine synthase [EC:2.5.1.16]	Treatment_4	-0.206873	0.0459034	24	-4.50671	0.000145602	0.00129586	Depleted
K00797: spermidine synthase [EC:2.5.1.16]	Treatment_5	-0.139753	0.0459034	24	-3.0445	0.00558179	0.00946246	Depleted
K00821: acetylornithine/N-succinyldiaminopimelate aminotransferase [EC:2.6.1.11 2.6.1.17]	Treatment_3	-0.374465	0.081126	24	-4.61584	0.000110302	0.00109076	Depleted
K00821: acetylornithine/N-succinyldiaminopimelate aminotransferase [EC:2.6.1.11 2.6.1.17]	Treatment_4	-0.319265	0.081126	24	-3.93542	0.000620211	0.0026068	Depleted
K00821: acetylornithine/N-succinyldiaminopimelate aminotransferase [EC:2.6.1.11 2.6.1.17]	Treatment_5	-0.262277	0.081126	24	-3.23296	0.00354578	0.00660888	Depleted
K00824: D-alanine transaminase [EC:2.6.1.21]	Treatment_2	-0.26842	0.0718634	24	-3.73514	0.00102602	0.00304475	Depleted
K00824: D-alanine transaminase [EC:2.6.1.21]	Treatment_3	-0.200053	0.0718634	24	-2.7838	0.0103096	0.0158884	Depleted
K00824: D-alanine transaminase [EC:2.6.1.21]	Treatment_4	-0.252533	0.0718634	24	-3.51407	0.0017793	0.00391187	Depleted
K00824: D-alanine transaminase [EC:2.6.1.21]	Treatment_5	-0.269378	0.0718634	24	-3.74847	0.000992335	0.00304475	Depleted
K00854: xylulokinase [EC:2.7.1.17]	Treatment_2	-0.148015	0.0533214	24	-2.7759	0.0105	0.0159743	Depleted
K00854: xylulokinase [EC:2.7.1.17]	Treatment_3	-0.283538	0.0533214	24	-5.31753	1.86381e-05	0.000428128	Depleted
K00854: xylulokinase [EC:2.7.1.17]	Treatment_4	-0.180737	0.0533214	24	-3.38958	0.00241874	0.00497635	Depleted
K00854: xylulokinase [EC:2.7.1.17]	Treatment_5	-0.248012	0.0533214	24	-4.65126	0.000100796	0.00102524	Depleted
K00857: thymidine kinase [EC:2.7.1.21]	Treatment_3	-0.606906	0.152967	30	-3.96755	0.000417431	0.00221799	Depleted
K00857: thymidine kinase [EC:2.7.1.21]	Treatment_4	-0.455354	0.152967	30	-2.97681	0.00571328	0.00954895	Depleted
K00857: thymidine kinase [EC:2.7.1.21]	Treatment_5	-0.536718	0.152967	30	-3.50871	0.00144303	0.00350238	Depleted
K00858: NAD+ kinase [EC:2.7.1.23]	Treatment_3	-0.645223	0.148955	30	-4.33167	0.00015239	0.00132319	Depleted
K00858: NAD+ kinase [EC:2.7.1.23]	Treatment_4	-0.370898	0.148955	30	-2.49	0.0185412	0.0257838	Depleted
K00858: NAD+ kinase [EC:2.7.1.23]	Treatment_5	-0.554403	0.148955	30	-3.72195	0.000814847	0.00287213	Depleted
K00860: adenylylsulfate kinase [EC:2.7.1.25]	Treatment_2	0.139862	0.0425524	24	3.28681	0.00311037	0.00594004	Enriched
K00864: glycerol kinase [EC:2.7.1.30]	Treatment_3	-0.423959	0.120943	30	-3.50543	0.00145566	0.00350238	Depleted
K00864: glycerol kinase [EC:2.7.1.30]	Treatment_4	-0.279058	0.120943	30	-2.30734	0.0281162	0.0369151	Depleted
K00864: glycerol kinase [EC:2.7.1.30]	Treatment_5	-0.423713	0.120943	30	-3.5034	0.00146353	0.00350238	Depleted
K00865: glycerate 2-kinase [EC:2.7.1.165]	Treatment_3	-0.494284	0.135704	24	-3.64236	0.00129368	0.00333733	Depleted
K00865: glycerate 2-kinase [EC:2.7.1.165]	Treatment_4	-0.373915	0.135704	24	-2.75536	0.0110106	0.0166093	Depleted
K00865: glycerate 2-kinase [EC:2.7.1.165]	Treatment_5	-0.412705	0.135704	24	-3.04121	0.0056258	0.00949186	Depleted
K00867: type I pantothenate kinase [EC:2.7.1.33]	Treatment_3	-0.547223	0.143794	24	-3.80562	0.000859833	0.00291524	Depleted
K00867: type I pantothenate kinase [EC:2.7.1.33]	Treatment_4	-0.365146	0.143794	24	-2.53938	0.0179998	0.0251291	Depleted
K00867: type I pantothenate kinase [EC:2.7.1.33]	Treatment_5	-0.487365	0.143794	24	-3.38934	0.00242018	0.00497635	Depleted
K00872: homoserine kinase [EC:2.7.1.39]	Treatment_2	-0.296952	0.110962	24	-2.67617	0.0132078	0.0191137	Depleted
K00872: homoserine kinase [EC:2.7.1.39]	Treatment_3	-0.569894	0.110962	24	-5.13595	2.94659e-05	0.00053765	Depleted
K00872: homoserine kinase [EC:2.7.1.39]	Treatment_4	-0.438456	0.110962	24	-3.95142	0.000595674	0.00258672	Depleted
K00872: homoserine kinase [EC:2.7.1.39]	Treatment_5	-0.469159	0.110962	24	-4.22812	0.000295635	0.00185024	Depleted
K00873: pyruvate kinase [EC:2.7.1.40]	Treatment_3	-0.570024	0.136188	30	-4.18558	0.000228758	0.00167873	Depleted
K00873: pyruvate kinase [EC:2.7.1.40]	Treatment_4	-0.326565	0.136188	30	-2.39791	0.0229156	0.0311373	Depleted
K00873: pyruvate kinase [EC:2.7.1.40]	Treatment_5	-0.467895	0.136188	30	-3.43567	0.00175103	0.00391187	Depleted
K00876: uridine kinase [EC:2.7.1.48]	Treatment_2	-0.379689	0.115766	30	-3.27981	0.00263413	0.00526757	Depleted
K00876: uridine kinase [EC:2.7.1.48]	Treatment_3	-0.408384	0.115766	30	-3.52768	0.00137204	0.00346415	Depleted
K00876: uridine kinase [EC:2.7.1.48]	Treatment_4	-0.346277	0.115766	30	-2.99119	0.00551064	0.00943167	Depleted
K00876: uridine kinase [EC:2.7.1.48]	Treatment_5	-0.340251	0.115766	30	-2.93914	0.00627776	0.010299	Depleted
K00882: 1-phosphofructokinase [EC:2.7.1.56]	Treatment_3	-0.525744	0.137681	30	-3.81856	0.000627119	0.0026068	Depleted
K00882: 1-phosphofructokinase [EC:2.7.1.56]	Treatment_4	-0.434896	0.137681	30	-3.15871	0.00360129	0.0066428	Depleted
K00882: 1-phosphofructokinase [EC:2.7.1.56]	Treatment_5	-0.419345	0.137681	30	-3.04577	0.00480219	0.00846327	Depleted
K00897: aminoglycoside 3'-phosphotransferase	Treatment_2	-0.265467	0.0897335	30	-2.95839	0.00598298	0.00988431	Depleted
K00897: aminoglycoside 3'-phosphotransferase	Treatment_3	-0.407569	0.0897335	30	-4.54199	8.46216e-05	0.000886038	Depleted
K00897: aminoglycoside 3'-phosphotransferase	Treatment_4	-0.326608	0.0897335	30	-3.63975	0.00101682	0.00304475	Depleted
K00897: aminoglycoside 3'-phosphotransferase	Treatment_5	-0.321028	0.0897335	30	-3.57757	0.00120112	0.00323412	Depleted
K00919: 4-diphosphocytidyl-2-C-methyl-D-erythritol kinase [EC:2.7.1.148]	Treatment_2	-0.243846	0.0959807	30	-2.54058	0.0164791	0.023188	Depleted
K00919: 4-diphosphocytidyl-2-C-methyl-D-erythritol kinase [EC:2.7.1.148]	Treatment_3	-0.361397	0.0959807	30	-3.76531	0.00072465	0.00271553	Depleted
K00919: 4-diphosphocytidyl-2-C-methyl-D-erythritol kinase [EC:2.7.1.148]	Treatment_4	-0.218181	0.0959807	30	-2.27318	0.0303409	0.0394211	Depleted
K00919: 4-diphosphocytidyl-2-C-methyl-D-erythritol kinase [EC:2.7.1.148]	Treatment_5	-0.311474	0.0959807	30	-3.24517	0.00288186	0.00563704	Depleted
K00925: acetate kinase [EC:2.7.2.1]	Treatment_2	-0.259094	0.0999885	30	-2.59124	0.0146272	0.0209128	Depleted
K00925: acetate kinase [EC:2.7.2.1]	Treatment_3	-0.478319	0.0999885	30	-4.78374	4.28797e-05	0.000636049	Depleted
K00925: acetate kinase [EC:2.7.2.1]	Treatment_4	-0.369103	0.0999885	30	-3.69145	0.00088476	0.00293826	Depleted
K00925: acetate kinase [EC:2.7.2.1]	Treatment_5	-0.461423	0.0999885	30	-4.61476	6.89847e-05	0.000767455	Depleted
K00938: phosphomevalonate kinase [EC:2.7.4.2]	Treatment_3	-0.561324	0.153603	30	-3.65438	0.00097761	0.00304475	Depleted
K00938: phosphomevalonate kinase [EC:2.7.4.2]	Treatment_4	-0.344826	0.153603	30	-2.24492	0.0322997	0.0413946	Depleted
K00938: phosphomevalonate kinase [EC:2.7.4.2]	Treatment_5	-0.506316	0.153603	30	-3.29626	0.00252375	0.00510485	Depleted
K00942: guanylate kinase [EC:2.7.4.8]	Treatment_3	-0.683175	0.171313	30	-3.98787	0.000394782	0.00221799	Depleted
K00942: guanylate kinase [EC:2.7.4.8]	Treatment_4	-0.408711	0.171313	30	-2.38576	0.0235583	0.031768	Depleted
K00942: guanylate kinase [EC:2.7.4.8]	Treatment_5	-0.593614	0.171313	30	-3.46508	0.00162004	0.00374503	Depleted
K00943: dTMP kinase [EC:2.7.4.9]	Treatment_3	-0.540467	0.134648	30	-4.01393	0.000367497	0.00212461	Depleted
K00943: dTMP kinase [EC:2.7.4.9]	Treatment_4	-0.390109	0.134648	30	-2.89725	0.00696722	0.0111226	Depleted
K00943: dTMP kinase [EC:2.7.4.9]	Treatment_5	-0.530567	0.134648	30	-3.94041	0.00044968	0.00224531	Depleted
K00946: thiamine-monophosphate kinase [EC:2.7.4.16]	Treatment_3	-0.273261	0.0747673	24	-3.65481	0.00125413	0.00331721	Depleted
K00946: thiamine-monophosphate kinase [EC:2.7.4.16]	Treatment_4	-0.22772	0.0747673	24	-3.04572	0.00556552	0.00946246	Depleted
K00954: pantetheine-phosphate adenylyltransferase [EC:2.7.7.3]	Treatment_3	-0.399685	0.116546	30	-3.42942	0.00178012	0.00391187	Depleted
K00954: pantetheine-phosphate adenylyltransferase [EC:2.7.7.3]	Treatment_4	-0.252464	0.116546	30	-2.16622	0.0383684	0.048609	Depleted
K00954: pantetheine-phosphate adenylyltransferase [EC:2.7.7.3]	Treatment_5	-0.3121	0.116546	30	-2.67791	0.0118995	0.0177248	Depleted
K00969: nicotinate-nucleotide adenylyltransferase [EC:2.7.7.18]	Treatment_3	-0.496392	0.14134	30	-3.51203	0.00143035	0.00350238	Depleted
K00969: nicotinate-nucleotide adenylyltransferase [EC:2.7.7.18]	Treatment_4	-0.339298	0.14134	30	-2.40057	0.0227767	0.0310671	Depleted
K00969: nicotinate-nucleotide adenylyltransferase [EC:2.7.7.18]	Treatment_5	-0.495087	0.14134	30	-3.5028	0.00146589	0.00350238	Depleted
K00975: glucose-1-phosphate adenylyltransferase [EC:2.7.7.27]	Treatment_2	-0.195844	0.08198	24	-2.38893	0.0251108	0.033481	Depleted
K00975: glucose-1-phosphate adenylyltransferase [EC:2.7.7.27]	Treatment_3	-0.371635	0.08198	24	-4.53325	0.000136096	0.00124231	Depleted
K00975: glucose-1-phosphate adenylyltransferase [EC:2.7.7.27]	Treatment_4	-0.346791	0.08198	24	-4.23019	0.000294088	0.00185024	Depleted
K00975: glucose-1-phosphate adenylyltransferase [EC:2.7.7.27]	Treatment_5	-0.358853	0.08198	24	-4.37732	0.000202349	0.00153269	Depleted
K01006: pyruvate, orthophosphate dikinase [EC:2.7.9.1]	Treatment_2	-0.0986703	0.0434263	24	-2.27213	0.032325	0.0413946	Depleted
K01006: pyruvate, orthophosphate dikinase [EC:2.7.9.1]	Treatment_3	-0.249137	0.0434263	24	-5.73701	6.52723e-06	0.000228809	Depleted
K01006: pyruvate, orthophosphate dikinase [EC:2.7.9.1]	Treatment_4	-0.217803	0.0434263	24	-5.01546	3.99719e-05	0.000618696	Depleted
K01006: pyruvate, orthophosphate dikinase [EC:2.7.9.1]	Treatment_5	-0.167141	0.0434263	24	-3.84884	0.000771333	0.00279794	Depleted
K01079: phosphoserine phosphatase [EC:3.1.3.3]	Treatment_2	0.0550774	0.0233558	30	2.35819	0.0250776	0.033481	Enriched
K01081: 5'-nucleotidase [EC:3.1.3.5]	Treatment_2	-0.226007	0.0716016	24	-3.15646	0.0042668	0.00767163	Depleted
K01081: 5'-nucleotidase [EC:3.1.3.5]	Treatment_3	-0.313988	0.0716016	24	-4.38521	0.000198334	0.00153269	Depleted
K01081: 5'-nucleotidase [EC:3.1.3.5]	Treatment_4	-0.25644	0.0716016	24	-3.58149	0.00150531	0.00357261	Depleted
K01081: 5'-nucleotidase [EC:3.1.3.5]	Treatment_5	-0.292074	0.0716016	24	-4.07916	0.000431301	0.00224531	Depleted
K01101: 4-nitrophenyl phosphatase [EC:3.1.3.41]	Treatment_2	-0.336959	0.0900654	24	-3.74127	0.0010104	0.00304475	Depleted
K01101: 4-nitrophenyl phosphatase [EC:3.1.3.41]	Treatment_3	-0.384057	0.0900654	24	-4.2642	0.00026975	0.00184675	Depleted
K01101: 4-nitrophenyl phosphatase [EC:3.1.3.41]	Treatment_4	-0.314492	0.0900654	24	-3.49182	0.00188002	0.00407043	Depleted
K01101: 4-nitrophenyl phosphatase [EC:3.1.3.41]	Treatment_5	-0.366505	0.0900654	24	-4.06932	0.000442178	0.00224531	Depleted
K01126: glycerophosphoryl diester phosphodiesterase [EC:3.1.4.46]	Treatment_3	-0.542408	0.141182	30	-3.8419	0.000588527	0.00258672	Depleted
K01126: glycerophosphoryl diester phosphodiesterase [EC:3.1.4.46]	Treatment_4	-0.385826	0.141182	30	-2.73282	0.0104251	0.0159743	Depleted
K01126: glycerophosphoryl diester phosphodiesterase [EC:3.1.4.46]	Treatment_5	-0.505367	0.141182	30	-3.57954	0.00119483	0.00323412	Depleted
K01142: exodeoxyribonuclease III [EC:3.1.11.2]	Treatment_3	-0.501062	0.133134	24	-3.7636	0.000955423	0.00304475	Depleted
K01142: exodeoxyribonuclease III [EC:3.1.11.2]	Treatment_4	-0.314568	0.133134	24	-2.3628	0.0265826	0.0350497	Depleted
K01142: exodeoxyribonuclease III [EC:3.1.11.2]	Treatment_5	-0.438807	0.133134	24	-3.29599	0.00304153	0.00590249	Depleted
K01153: type I restriction enzyme, R subunit	Treatment_3	-0.289033	0.0740026	24	-3.90571	0.000668445	0.0026068	Depleted
K01153: type I restriction enzyme, R subunit	Treatment_4	-0.20059	0.0740026	24	-2.71058	0.0122067	0.0179569	Depleted
K01153: type I restriction enzyme, R subunit	Treatment_5	-0.228893	0.0740026	24	-3.09304	0.00496985	0.0087156	Depleted
K01154: type I restriction enzyme, S subunit	Treatment_3	-0.375874	0.10839	24	-3.46779	0.00199501	0.00425283	Depleted
K01154: type I restriction enzyme, S subunit	Treatment_4	-0.378326	0.10839	24	-3.49041	0.00188658	0.00407043	Depleted
K01154: type I restriction enzyme, S subunit	Treatment_5	-0.27271	0.10839	24	-2.516	0.0189655	0.0262713	Depleted
K01187: alpha-glucosidase [EC:3.2.1.20]	Treatment_3	-0.629397	0.163833	30	-3.84169	0.000588863	0.00258672	Depleted
K01187: alpha-glucosidase [EC:3.2.1.20]	Treatment_4	-0.447245	0.163833	30	-2.72988	0.0104995	0.0159743	Depleted
K01187: alpha-glucosidase [EC:3.2.1.20]	Treatment_5	-0.551797	0.163833	30	-3.36804	0.0020921	0.00440702	Depleted
K01191: alpha-mannosidase [EC:3.2.1.24]	Treatment_2	-0.227304	0.0653133	30	-3.4802	0.00155644	0.00362153	Depleted
K01191: alpha-mannosidase [EC:3.2.1.24]	Treatment_3	-0.303428	0.0653133	30	-4.64573	6.32355e-05	0.000750394	Depleted
K01191: alpha-mannosidase [EC:3.2.1.24]	Treatment_4	-0.273138	0.0653133	30	-4.18196	0.000231061	0.00167873	Depleted
K01191: alpha-mannosidase [EC:3.2.1.24]	Treatment_5	-0.253554	0.0653133	30	-3.88212	0.000527385	0.00244475	Depleted
K01192: beta-mannosidase [EC:3.2.1.25]	Treatment_2	-0.335604	0.0690463	24	-4.86056	5.92094e-05	0.000726847	Depleted
K01192: beta-mannosidase [EC:3.2.1.25]	Treatment_3	-0.486648	0.0690463	24	-7.04814	2.75264e-07	3.28149e-05	Depleted
K01192: beta-mannosidase [EC:3.2.1.25]	Treatment_4	-0.446291	0.0690463	24	-6.46365	1.10212e-06	7.84713e-05	Depleted
K01192: beta-mannosidase [EC:3.2.1.25]	Treatment_5	-0.43467	0.0690463	24	-6.29534	1.65574e-06	9.82405e-05	Depleted
K01193: beta-fructofuranosidase [EC:3.2.1.26]	Treatment_3	-0.700771	0.170815	30	-4.10251	0.00028788	0.00185024	Depleted
K01193: beta-fructofuranosidase [EC:3.2.1.26]	Treatment_4	-0.433143	0.170815	30	-2.53574	0.0166666	0.0233595	Depleted
K01193: beta-fructofuranosidase [EC:3.2.1.26]	Treatment_5	-0.615483	0.170815	30	-3.60321	0.00112149	0.0031437	Depleted
