# Supplementary material for: Genomica: linear mixed model based, multiple hypothesis testing corrected, ortholog functional enrichment analysis
Source: BMC Bioinformatics. 2026 Apr 18;27:115. doi: 10.1186/s12859-026-06450-y (PMC13231646; doi:10.1186/s12859-026-06450-y)
Supplement: Supplementary file 2 — Supplementary Material 2. Additional file 2: Significant_Comparisons table, output of the function genomica when analyzing the 500 orthologs from the Data_Demo data frame. This file summarizes the specific comparisons of each predictor level in comparison to the baseline as specified by the user and is generated in Genomica by using the function summary on each previously generated LMM object. [file 12859_2026_6450_MOESM2_ESM.xlsx]

## Sheet: Sheet1
Feature	Predictor	Sum Sq	Mean Sq	NumDF	DenDF	F value	Pr(>F)	p.adjusted	P_Significant	Q_Significant
K00001: alcohol dehydrogenase [EC:1.1.1.1]	Treatment	0.588734	0.147184	4	30	10.8579	1.45531e-05	0.00179367	Significant	Significant
K00002: alcohol dehydrogenase (NADP+) [EC:1.1.1.2]	Treatment	0.0603995	0.0150999	4	24	0.796479	0.539204	0.61309	No	No
K00003: homoserine dehydrogenase [EC:1.1.1.3]	Treatment	0.1843	0.046075	4	24	2.15842	0.104514	0.222093	No	No
K00004: (R,R)-butanediol dehydrogenase / meso-butanediol dehydrogenase / diacetyl reductase [EC:1.1.1.4 1.1.1.- 1.1.1.303]	Treatment	0.000622476	0.000155619	4	25.6935	1.00001	0.425581	0.54985	No	No
K00005: glycerol dehydrogenase [EC:1.1.1.6]	Treatment	0.0433915	0.0108479	4	30	0.227148	0.921037	0.924788	No	No
K00008: L-iditol 2-dehydrogenase [EC:1.1.1.14]	Treatment	0.0852391	0.0213098	4	24	3.05322	0.036242	0.109615	Significant	No
K00009: mannitol-1-phosphate 5-dehydrogenase [EC:1.1.1.17]	Treatment	0.589825	0.147456	4	30	4.27612	0.00741697	0.0485943	Significant	Significant
K00010: myo-inositol 2-dehydrogenase / D-chiro-inositol 1-dehydrogenase [EC:1.1.1.18 1.1.1.369]	Treatment	0.988256	0.247064	4	24	17.1434	9.11677e-07	0.000311364	Significant	Significant
K00012: UDPglucose 6-dehydrogenase [EC:1.1.1.22]	Treatment	0.183769	0.0459424	4	24	2.72515	0.0530946	0.14149	No	No
K00013: histidinol dehydrogenase [EC:1.1.1.23]	Treatment	0.137188	0.0342969	4	30	1.54111	0.215603	0.385116	No	No
K00014: shikimate dehydrogenase [EC:1.1.1.25]	Treatment	1.0322	0.25805	4	30	4.43344	0.00619695	0.0442557	Significant	Significant
K00015: glyoxylate reductase [EC:1.1.1.26]	Treatment	0.463094	0.115773	4	30	2.59403	0.0563796	0.147239	No	No
K00016: L-lactate dehydrogenase [EC:1.1.1.27]	Treatment	0.21774	0.0544349	4	30	2.43861	0.0686007	0.168224	No	No
K00018: glycerate dehydrogenase [EC:1.1.1.29]	Treatment	0.0564313	0.0141078	4	30	1.98466	0.122309	0.252294	No	No
K00020: 3-hydroxyisobutyrate dehydrogenase [EC:1.1.1.31]	Treatment	0.390109	0.0975271	4	24	2.17706	0.10218	0.219977	No	No
K00024: malate dehydrogenase [EC:1.1.1.37]	Treatment	0.493579	0.123395	4	24	3.48519	0.0222022	0.0809786	Significant	No
K00027: malate dehydrogenase (oxaloacetate-decarboxylating) [EC:1.1.1.38]	Treatment	0.206847	0.0517117	4	24	2.45162	0.0734352	0.174056	No	No
K00029: malate dehydrogenase (oxaloacetate-decarboxylating)(NADP+) [EC:1.1.1.40]	Treatment	0.224514	0.0561284	4	24	2.78842	0.0492939	0.135011	Significant	No
K00030: isocitrate dehydrogenase (NAD+) [EC:1.1.1.41]	Treatment	0.00882267	0.00220567	4	30	0.842611	0.509248	0.593929	No	No
K00031: isocitrate dehydrogenase [EC:1.1.1.42]	Treatment	0.0978656	0.0244664	4	30	1.28571	0.297683	0.478038	No	No
K00033: 6-phosphogluconate dehydrogenase [EC:1.1.1.44 1.1.1.343]	Treatment	0.821754	0.205438	4	30	6.70719	0.000556912	0.0145047	Significant	Significant
K00034: glucose 1-dehydrogenase [EC:1.1.1.47]	Treatment	0.00449501	0.00112375	4	25.7553	1.00001	0.425537	0.54985	No	No
K00036: glucose-6-phosphate 1-dehydrogenase [EC:1.1.1.49 1.1.1.363]	Treatment	0.376982	0.0942454	4	30	1.88057	0.139738	0.281188	No	No
K00040: fructuronate reductase [EC:1.1.1.57]	Treatment	0.0190456	0.00476141	4	30	2.01072	0.1183	0.246083	No	No
K00041: tagaturonate reductase [EC:1.1.1.58]	Treatment	0.834263	0.208566	4	30	5.53108	0.00185564	0.0285884	Significant	Significant
K00042: 2-hydroxy-3-oxopropionate reductase [EC:1.1.1.60]	Treatment	0.0240221	0.00600551	4	30	1.50638	0.225335	0.396492	No	No
K00045: mannitol 2-dehydrogenase [EC:1.1.1.67]	Treatment	0.0020148	0.000503701	4	30	0.761596	0.558526	0.61309	No	No
K00046: gluconate 5-dehydrogenase	Treatment	0.199408	0.049852	4	24	2.15947	0.104381	0.222093	No	No
K00048: lactaldehyde reductase [EC:1.1.1.77]	Treatment	0.0636141	0.0159035	4	30	1.23158	0.318484	0.503245	No	No
K00052: 3-isopropylmalate dehydrogenase [EC:1.1.1.85]	Treatment	0.354428	0.0886069	4	24	5.08092	0.00413024	0.0406879	Significant	Significant
K00053: ketol-acid reductoisomerase [EC:1.1.1.86]	Treatment	0.275518	0.0688794	4	24	10.8274	3.68279e-05	0.00363123	Significant	Significant
K00054: hydroxymethylglutaryl-CoA reductase [EC:1.1.1.88]	Treatment	1.00602	0.251504	4	24	4.90094	0.00494416	0.0406879	Significant	Significant
K00057: glycerol-3-phosphate dehydrogenase (NAD(P)+) [EC:1.1.1.94]	Treatment	0.959042	0.23976	4	24	5.12526	0.00395265	0.0406879	Significant	Significant
K00058: D-3-phosphoglycerate dehydrogenase [EC:1.1.1.95]	Treatment	0.116431	0.0291078	4	24	1.5403	0.2224	0.3944	No	No
K00059: 3-oxoacyl-[acyl-carrier protein] reductase [EC:1.1.1.100]	Treatment	0.467995	0.116999	4	30	4.63322	0.00494494	0.0406879	Significant	Significant
K00060: threonine 3-dehydrogenase [EC:1.1.1.103]	Treatment	0.0195272	0.00488181	4	30	1.83894	0.147385	0.292987	No	No
K00065: 2-deoxy-D-gluconate 3-dehydrogenase [EC:1.1.1.125]	Treatment	0.0127077	0.00317692	4	30	2.28941	0.0829003	0.190157	No	No
K00067: dTDP-4-dehydrorhamnose reductase [EC:1.1.1.133]	Treatment	0.480219	0.120055	4	24	3.46871	0.0226151	0.0809786	Significant	No
K00068: sorbitol-6-phosphate 2-dehydrogenase [EC:1.1.1.140]	Treatment	0.146926	0.0367314	4	30	1.71641	0.172398	0.330708	No	No
K00073: ureidoglycolate dehydrogenase (NAD+) [EC:1.1.1.350]	Treatment	0.000952472	0.000238118	4	24	1.00902	0.42237	0.54985	No	No
K00074: 3-hydroxybutyryl-CoA dehydrogenase [EC:1.1.1.157]	Treatment	0.0687458	0.0171865	4	24	2.30018	0.0880643	0.199802	No	No
K00075: UDP-N-acetylmuramate dehydrogenase [EC:1.3.1.98]	Treatment	1.39974	0.349934	4	30	5.92024	0.00123398	0.024334	Significant	Significant
K00077: 2-dehydropantoate 2-reductase [EC:1.1.1.169]	Treatment	0.13185	0.0329626	4	24.0005	0.777921	0.550473	0.61309	No	No
K00086: 1,3-propanediol dehydrogenase [EC:1.1.1.202]	Treatment	0.132972	0.0332429	4	30	0.80757	0.530169	0.608053	No	No
K00087: xanthine dehydrogenase molybdenum-binding subunit [EC:1.17.1.4]	Treatment	0.00318701	0.000796753	4	30	0.849512	0.5052	0.592567	No	No
K00088: IMP dehydrogenase [EC:1.1.1.205]	Treatment	1.05879	0.264698	4	30	6.64507	0.000592189	0.0145975	Significant	Significant
K00090: gluconate 2-dehydrogenase [EC:1.1.1.215]	Treatment	0.000456573	0.000114143	4	25.7494	1.00001	0.425542	0.54985	No	No
K00094: galactitol-1-phosphate 5-dehydrogenase [EC:1.1.1.251]	Treatment	0.00174782	0.000436956	4	30	0.94	0.454353	0.561394	No	No
K00096: glycerol-1-phosphate dehydrogenase [NAD(P)+] [EC:1.1.1.261]	Treatment	0.000344547	8.61368e-05	4	24	1	0.426868	0.54985	No	No
K00097: 4-hydroxythreonine-4-phosphate dehydrogenase [EC:1.1.1.262]	Treatment	0.0285184	0.00712959	4	23.9998	1.37862	0.27098	0.452858	No	No
K00098: L-idonate 5-dehydrogenase	Treatment	0.00086611	0.000216527	4	30	0.75488	0.562752	0.61309	No	No
K00099: 1-deoxy-D-xylulose-5-phosphate reductoisomerase [EC:1.1.1.267]	Treatment	0.107961	0.0269902	4	30	1.91685	0.133396	0.270635	No	No
K00100: butanol dehydrogenase [EC:1.1.1.-]	Treatment	0.00566167	0.00141542	4	30	0.958741	0.444345	0.558818	No	No
K00101: L-lactate dehydrogenase (cytochrome) [EC:1.1.2.3]	Treatment	0.0016057	0.000401424	4	30	0.752736	0.564106	0.61309	No	No
K00104: glycolate oxidase [EC:1.1.3.15]	Treatment	0.0575183	0.0143796	4	24	1.31573	0.292524	0.472938	No	No
K00105: alpha-glycerophosphate oxidase [EC:1.1.3.21]	Treatment	0.0102917	0.00257293	4	25.7092	1.00001	0.42557	0.54985	No	No
K00108: choline dehydrogenase [EC:1.1.99.1]	Treatment	0.00309475	0.000773686	4	30	1.0676	0.389747	0.54985	No	No
K00111: glycerol-3-phosphate dehydrogenase [EC:1.1.5.3]	Treatment	0.104136	0.026034	4	24	1.77908	0.165982	0.320898	No	No
K00112: glycerol-3-phosphate dehydrogenase subunit B [EC:1.1.5.3]	Treatment	0.0186781	0.00466952	4	24	2.53966	0.0661191	0.163803	No	No
K00113: glycerol-3-phosphate dehydrogenase subunit C [EC:1.1.5.3]	Treatment	0.0103512	0.00258779	4	24.0002	0.787472	0.544653	0.61309	No	No
K00116: malate dehydrogenase (quinone) [EC:1.1.5.4]	Treatment	0.00113221	0.000283052	4	30	0.522794	0.719682	0.743822	No	No
K00117: quinoprotein glucose dehydrogenase [EC:1.1.5.2]	Treatment	0.00327109	0.000817773	4	25.7008	1.00001	0.425576	0.54985	No	No
K00121: S-(hydroxymethyl)glutathione dehydrogenase / alcohol dehydrogenase [EC:1.1.1.284 1.1.1.1]	Treatment	0.000818433	0.000204608	4	25.7161	1.71962	0.176265	0.335516	No	No
K00123: formate dehydrogenase major subunit [EC:1.2.1.2]	Treatment	0.00319897	0.000799742	4	30	0.561873	0.692092	0.717371	No	No
K00124: formate dehydrogenase iron-sulfur subunit	Treatment	0.0433176	0.0108294	4	30	0.998136	0.423893	0.54985	No	No
K00127: formate dehydrogenase subunit gamma	Treatment	0.00467474	0.00116868	4	30	0.940888	0.453875	0.561394	No	No
K00128: aldehyde dehydrogenase (NAD+) [EC:1.2.1.3]	Treatment	0.0393766	0.00984415	4	24	0.722574	0.585044	0.628724	No	No
K00130: betaine-aldehyde dehydrogenase [EC:1.2.1.8]	Treatment	3.78866e-05	9.47165e-06	4	25.7219	1.00001	0.425561	0.54985	No	No
K00133: aspartate-semialdehyde dehydrogenase [EC:1.2.1.11]	Treatment	0.505149	0.126287	4	24	4.36775	0.00854558	0.0485943	Significant	Significant
K00134: glyceraldehyde 3-phosphate dehydrogenase [EC:1.2.1.12]	Treatment	0.14864	0.03716	4	24	1.72452	0.177456	0.336484	No	No
K00135: succinate-semialdehyde dehydrogenase / glutarate-semialdehyde dehydrogenase [EC:1.2.1.16 1.2.1.79 1.2.1.20]	Treatment	0.0171081	0.00427703	4	30	1.03971	0.403167	0.54985	No	No
K00137: aminobutyraldehyde dehydrogenase [EC:1.2.1.19]	Treatment	0.000885977	0.000221494	4	30	0.676429	0.613611	0.65056	No	No
K00138: aldehyde dehydrogenase [EC:1.2.1.-]	Treatment	4.68351e-05	1.17088e-05	4	30	1.04293	0.401597	0.54985	No	No
K00140: malonate-semialdehyde dehydrogenase (acetylating) / methylmalonate-semialdehyde dehydrogenase [EC:1.2.1.18 1.2.1.27]	Treatment	0.00117408	0.000293521	4	24	0.561743	0.692634	0.717371	No	No
K00145: N-acetyl-gamma-glutamyl-phosphate reductase [EC:1.2.1.38]	Treatment	0.310963	0.0777408	4	30	2.58141	0.0572824	0.148633	No	No
K00146: phenylacetaldehyde dehydrogenase [EC:1.2.1.39]	Treatment	4.04829e-05	1.01207e-05	4	30	0.757471	0.561119	0.61309	No	No
K00147: glutamate-5-semialdehyde dehydrogenase [EC:1.2.1.41]	Treatment	0.246409	0.0616022	4	30	1.5739	0.206789	0.373695	No	No
K00150: glyceraldehyde-3-phosphate dehydrogenase (NAD(P)) [EC:1.2.1.59]	Treatment	0.889405	0.222351	4	24	9.74115	7.92499e-05	0.00558145	Significant	Significant
K00156: pyruvate dehydrogenase (quinone) [EC:1.2.5.1]	Treatment	0.000130797	3.26992e-05	4	30	0.857863	0.500333	0.59085	No	No
K00158: pyruvate oxidase [EC:1.2.3.3]	Treatment	1.12041	0.280103	4	30	4.79001	0.00415037	0.0406879	Significant	Significant
K00161: pyruvate dehydrogenase E1 component alpha subunit [EC:1.2.4.1]	Treatment	0.291462	0.0728654	4	24	4.1459	0.0108005	0.054893	Significant	No
K00162: pyruvate dehydrogenase E1 component beta subunit [EC:1.2.4.1]	Treatment	0.0123981	0.00309952	4	24	1.02275	0.415608	0.54985	No	No
K00163: pyruvate dehydrogenase E1 component [EC:1.2.4.1]	Treatment	0.0021472	0.0005368	4	30	1.26457	0.305651	0.487657	No	No
K00164: 2-oxoglutarate dehydrogenase E1 component [EC:1.2.4.2]	Treatment	0.00202262	0.000505655	4	30	0.953439	0.447158	0.558818	No	No
K00169: pyruvate ferredoxin oxidoreductase alpha subunit [EC:1.2.7.1]	Treatment	0.0044747	0.00111868	4	24	0.260684	0.900215	0.905726	No	No
K00170: pyruvate ferredoxin oxidoreductase beta subunit [EC:1.2.7.1]	Treatment	0.015386	0.00384651	4	24	0.869349	0.496589	0.59085	No	No
K00171: pyruvate ferredoxin oxidoreductase delta subunit [EC:1.2.7.1]	Treatment	0.0267824	0.0066956	4	24	2.27976	0.0902579	0.20226	No	No
K00172: pyruvate ferredoxin oxidoreductase gamma subunit [EC:1.2.7.1]	Treatment	0.0392832	0.0098208	4	24	2.19308	0.100218	0.217339	No	No
K00174: 2-oxoglutarate/2-oxoacid ferredoxin oxidoreductase subunit alpha [EC:1.2.7.3 1.2.7.11]	Treatment	0.110277	0.0275692	4	30	2.13879	0.10044	0.217339	No	No
K00175: 2-oxoglutarate/2-oxoacid ferredoxin oxidoreductase subunit beta [EC:1.2.7.3 1.2.7.11]	Treatment	0.122877	0.0307193	4	24	1.3449	0.282335	0.465522	No	No
K00176: 2-oxoglutarate ferredoxin oxidoreductase subunit delta [EC:1.2.7.3]	Treatment	0.0105051	0.00262629	4	30	0.276181	0.891032	0.898321	No	No
K00177: 2-oxoglutarate ferredoxin oxidoreductase subunit gamma [EC:1.2.7.3]	Treatment	0.0625523	0.0156381	4	24	1.65366	0.193558	0.357394	No	No
K00179: indolepyruvate ferredoxin oxidoreductase, alpha subunit	Treatment	0.104073	0.0260183	4	24	2.62963	0.0594265	0.151799	No	No
K00180: indolepyruvate ferredoxin oxidoreductase, beta subunit	Treatment	0.106166	0.0265415	4	30	2.70477	0.0490603	0.135011	Significant	No
K00184: molybdopterin oxidoreductase, iron-sulfur binding subunit	Treatment	0.0249556	0.00623889	4	30	3.99499	0.0102707	0.0527443	Significant	No
K00185: molybdopterin oxidoreductase, membrane subunit
K00194: acetyl-CoA decarbonylase/synthase complex subunit delta [EC:2.1.1.245]	Treatment	0.172627	0.0431567	4	30	2.29448	0.0823674	0.190157	No	No
K00196: carbon-monoxide dehydrogenase iron sulfur subunit	Treatment	0.0101953	0.00254882	4	24	1.62971	0.199325	0.365305	No	No
K00197: acetyl-CoA decarbonylase/synthase complex subunit gamma [EC:2.1.1.245]	Treatment	0.445558	0.11139	4	24	7.62529	0.000410244	0.0138866	Significant	Significant
K00198: carbon-monoxide dehydrogenase catalytic subunit [EC:1.2.7.4]	Treatment	0.616268	0.154067	4	30	8.65539	9.06049e-05	0.00558353	Significant	Significant
K00208: enoyl-[acyl-carrier protein] reductase I [EC:1.3.1.9 1.3.1.10]	Treatment	0.352256	0.0880641	4	30	4.14031	0.00867403	0.0485943	Significant	Significant
K00210: prephenate dehydrogenase [EC:1.3.1.12]	Treatment	0.0274809	0.00687022	4	24	1.52721	0.225993	0.396492	No	No
K00215: 4-hydroxy-tetrahydrodipicolinate reductase [EC:1.17.1.8]	Treatment	0.812571	0.203143	4	30	3.54617	0.0174715	0.0711854	Significant	No
K00219: 2,4-dienoyl-CoA reductase (NADPH2)	Treatment	4.428e-05	1.107e-05	4	25.6917	1.00001	0.425582	0.54985	No	No
K00221: alkylmercury lyase	Treatment	0.000223513	5.58782e-05	4	25.7069	1.00001	0.425572	0.54985	No	No
K00226: dihydroorotate dehydrogenase (fumarate) [EC:1.3.98.1]	Treatment	1.08955	0.272388	4	30	4.17552	0.00832789	0.0485943	Significant	Significant
K00228: coproporphyrinogen III oxidase [EC:1.3.3.3]	Treatment	0.00188314	0.000470786	4	25.7075	1.00001	0.425571	0.54985	No	No
K00230: menaquinone-dependent protoporphyrinogen oxidase [EC:1.3.5.3]	Treatment	0.00426255	0.00106564	4	30	1.05262	0.396904	0.54985	No	No
K00236: succinate dehydrogenase (ubiquinone) cytochrome b560 subunit	Treatment	0.0129091	0.00322728	4	25.7177	1.00001	0.425564	0.54985	No	No
K00239: succinate dehydrogenase / fumarate reductase, flavoprotein subunit [EC:1.3.5.1 1.3.5.4]	Treatment	0.381423	0.0953556	4	24	2.73736	0.0523379	0.140964	No	No
K00240: succinate dehydrogenase / fumarate reductase, iron-sulfur subunit [EC:1.3.5.1 1.3.5.4]	Treatment	0.02018	0.005045	4	30	1.10289	0.373319	0.54985	No	No
K00241: succinate dehydrogenase / fumarate reductase, cytochrome b subunit	Treatment	0.143924	0.0359809	4	30	2.3416	0.0775799	0.18041	No	No
K00242: succinate dehydrogenase / fumarate reductase, membrane anchor subunit	Treatment	0.00949906	0.00237477	4	30	1.58415	0.204107	0.371309	No	No
K00243: hypothetical protein	Treatment	0.940492	0.235123	4	30	3.24556	0.0251335	0.0859638	Significant	No
K00244: fumarate reductase flavoprotein subunit [EC:1.3.5.4]	Treatment	1.75649	0.439122	4	30	4.61725	0.0050344	0.0406879	Significant	Significant
K00245: fumarate reductase iron-sulfur subunit [EC:1.3.5.4]	Treatment	0.00336302	0.000840754	4	30	0.820671	0.522276	0.604418	No	No
K00246: fumarate reductase subunit C	Treatment	0.0109035	0.00272588	4	30	0.615413	0.654883	0.684019	No	No
K00247: fumarate reductase subunit D	Treatment	0.00748147	0.00187037	4	30	0.969066	0.438908	0.558818	No	No
K00248: butyryl-CoA dehydrogenase [EC:1.3.8.1]	Treatment	0.028418	0.00710449	4	30	1.44228	0.244418	0.416948	No	No
K00254: dihydroorotate dehydrogenase [EC:1.3.5.2]	Treatment	0.0289774	0.00724434	4	25.6965	2.47268	0.0696631	0.168352	No	No
K00259: alanine dehydrogenase [EC:1.4.1.1]	Treatment	0.069314	0.0173285	4	24	2.83937	0.0464426	0.131587	Significant	No
K00261: glutamate dehydrogenase (NAD(P)+) [EC:1.4.1.3]	Treatment	0.0116674	0.00291684	4	24	2.6012	0.0614611	0.155386	No	No
K00262: glutamate dehydrogenase (NADP+) [EC:1.4.1.4]	Treatment	0.387555	0.0968887	4	24	3.7038	0.0174246	0.0711854	Significant	No
K00265: glutamate synthase (NADPH/NADH) large chain [EC:1.4.1.13 1.4.1.14]	Treatment	0.177673	0.0444182	4	30	2.22378	0.090123	0.20226	No	No
K00266: glutamate synthase (NADPH/NADH) small chain [EC:1.4.1.13 1.4.1.14]	Treatment	0.427349	0.106837	4	24	3.5752	0.0200847	0.0773574	Significant	No
K00275: pyridoxamine 5'-phosphate oxidase [EC:1.4.3.5]	Treatment	0.000691554	0.000172889	4	30	0.660163	0.62448	0.660662	No	No
K00276: primary-amine oxidase [EC:1.4.3.21]	Treatment	0.000914531	0.000228633	4	25.7086	1.00001	0.42557	0.54985	No	No
K00278: L-aspartate oxidase [EC:1.4.3.16]	Treatment	0.0692346	0.0173087	4	24	1.33852	0.284533	0.466029	No	No
K00281: glycine dehydrogenase [EC:1.4.4.2]	Treatment	0.0343951	0.00859878	4	24	2.6854	0.0556388	0.146684	No	No
K00282: glycine dehydrogenase subunit 1 [EC:1.4.4.2]	Treatment	0.0250518	0.00626296	4	24	2.88626	0.0439715	0.127517	Significant	No
K00283: glycine dehydrogenase subunit 2 [EC:1.4.4.2]	Treatment	0.00143456	0.00035864	4	30	0.76645	0.555484	0.61309	No	No
K00285: D-amino-acid dehydrogenase [EC:1.4.5.1]	Treatment	0.00223779	0.000559448	4	30	0.622423	0.650074	0.680936	No	No
K00286: pyrroline-5-carboxylate reductase [EC:1.5.1.2]	Treatment	0.377466	0.0943666	4	24	2.44327	0.0741717	0.174127	No	No
K00287: dihydrofolate reductase [EC:1.5.1.3]	Treatment	1.36185	0.340462	4	24	6.5233	0.00106065	0.0220996	Significant	Significant
K00290: saccharopine dehydrogenase (NAD+, L-lysine forming) [EC:1.5.1.7]	Treatment	0.0400088	0.0100022	4	24	0.758275	0.562582	0.61309	No	No
K00297: methylenetetrahydrofolate reductase (NADPH) [EC:1.5.1.20]	Treatment	0.1346	0.0336499	4	24	2.50471	0.0689273	0.168224	No	No
K00299: FMN reductase [EC:1.5.1.38]	Treatment	0.0014644	0.0003661	4	30	1.00619	0.419808	0.54985	No	No
K00304: sarcosine oxidase, subunit delta [EC:1.5.3.1]	Treatment	0.000380068	9.50171e-05	4	25.7285	1.00001	0.425556	0.54985	No	No
K00313: electron transfer flavoprotein-quinone oxidoreductase	Treatment	0.00145774	0.000364435	4	30	0.918984	0.46579	0.5687	No	No
K00322: NAD(P) transhydrogenase [EC:1.6.1.1]	Treatment	0.00166795	0.000416987	4	30	0.761375	0.558664	0.61309	No	No
K00324: NAD(P) transhydrogenase subunit alpha [EC:1.6.1.2]	Treatment	0.000260179	6.50448e-05	4	30	1.08781	0.380263	0.54985	No	No
K00325: NAD(P) transhydrogenase subunit beta [EC:1.6.1.2]	Treatment	9.84527e-05	2.46132e-05	4	25.6952	1.00001	0.42558	0.54985	No	No
K00330: NADH-quinone oxidoreductase subunit A [EC:1.6.5.3]	Treatment	0.672805	0.168201	4	24	3.71932	0.01713	0.0711854	Significant	No
K00331: NADH-quinone oxidoreductase subunit B [EC:1.6.5.3]	Treatment	0.379975	0.0949937	4	24	6.14718	0.00149174	0.0262653	Significant	Significant
K00333: NADH-quinone oxidoreductase subunit D [EC:1.6.5.3]	Treatment	0.0074317	0.00185793	4	30	2.08221	0.107967	0.228444	No	No
K00334: NADH-quinone oxidoreductase subunit E [EC:1.6.5.3]	Treatment	0.498898	0.124725	4	24	4.91858	0.00485724	0.0406879	Significant	Significant
K00335: NADH-quinone oxidoreductase subunit F [EC:1.6.5.3]	Treatment	0.144435	0.0361087	4	24	15.3308	2.36113e-06	0.000388012	Significant	Significant
K00336: NADH-quinone oxidoreductase subunit G [EC:1.6.5.3]	Treatment	0.0127241	0.00318103	4	24	0.446364	0.773935	0.786701	No	No
K00337: NADH-quinone oxidoreductase subunit H [EC:1.6.5.3]	Treatment	0.193154	0.0482885	4	24	4.76321	0.00568301	0.0437151	Significant	Significant
K00338: NADH-quinone oxidoreductase subunit I [EC:1.6.5.3]	Treatment	0.0090922	0.00227305	4	30	1.03827	0.40387	0.54985	No	No
K00339: NADH-quinone oxidoreductase subunit J [EC:1.6.5.3]	Treatment	0.135733	0.0339332	4	24	2.03442	0.121503	0.251685	No	No
K00340: NADH-quinone oxidoreductase subunit K [EC:1.6.5.3]	Treatment	0.0227215	0.00568038	4	30	1.49172	0.229569	0.398512	No	No
K00341: NADH-quinone oxidoreductase subunit L [EC:1.6.5.3]	Treatment	0.113797	0.0284493	4	24	2.17136	0.102889	0.22054	No	No
K00342: NADH-quinone oxidoreductase subunit M [EC:1.6.5.3]	Treatment	0.106794	0.0266984	4	24	0.817993	0.526349	0.607705	No	No
K00343: NADH-quinone oxidoreductase subunit N [EC:1.6.5.3]	Treatment	0.137231	0.0343079	4	24	1.47131	0.241992	0.415686	No	No
K00344: NADPH2:quinone reductase	Treatment	0.000501958	0.000125489	4	30	0.684822	0.608045	0.647444	No	No
K00346: Na+-transporting NADH:ubiquinone oxidoreductase subunit A	Treatment	0.394154	0.0985385	4	24	4.27782	0.00939217	0.0508829	Significant	No
K00347: Na+-transporting NADH:ubiquinone oxidoreductase subunit B	Treatment	0.110222	0.0275556	4	24	3.14161	0.032745	0.101663	Significant	No
K00348: Na+-transporting NADH:ubiquinone oxidoreductase subunit C	Treatment	0.226482	0.0566206	4	24	3.20556	0.0304387	0.0974434	Significant	No
K00349: Na+-transporting NADH:ubiquinone oxidoreductase subunit D	Treatment	0.00549267	0.00137317	4	30	1.8994	0.136409	0.275614	No	No
K00350: Na+-transporting NADH:ubiquinone oxidoreductase subunit E	Treatment	0.683418	0.170855	4	24	4.68919	0.00612835	0.0442557	Significant	Significant
K00351: Na+-transporting NADH:ubiquinone oxidoreductase subunit F	Treatment	0.259314	0.0648285	4	24	2.64091	0.0586393	0.151357	No	No
K00355: NAD(P)H dehydrogenase (quinone) [EC:1.6.5.2]	Treatment	0.0128285	0.00320712	4	24.0006	0.924631	0.466034	0.5687	No	No
K00362: nitrite reductase (NADH) large subunit [EC:1.7.1.15]	Treatment	0.00060222	0.000150555	4	30	0.891383	0.481153	0.582822	No	No
K00363: nitrite reductase (NADH) small subunit [EC:1.7.1.15]	Treatment	0.00450432	0.00112608	4	30	1.24005	0.315143	0.50118	No	No
K00364: GMP reductase [EC:1.7.1.7]	Treatment	1.59725	0.399312	4	30	4.71615	0.00450639	0.0406879	Significant	Significant
K00370: nitrate reductase / nitrite oxidoreductase, alpha subunit [EC:1.7.5.1 1.7.99.4]	Treatment	0.00414892	0.00103723	4	30	0.809625	0.528925	0.608053	No	No
K00371: nitrate reductase / nitrite oxidoreductase, beta subunit [EC:1.7.5.1 1.7.99.4]	Treatment	0.00470446	0.00117611	4	30	1.04748	0.399389	0.54985	No	No
K00373: nitrate reductase delta subunit	Treatment	0.299714	0.0749285	4	30	2.15751	0.0980692	0.21488	No	No
K00374: nitrate reductase gamma subunit [EC:1.7.5.1 1.7.99.4]	Treatment	0.0653971	0.0163493	4	30	1.04977	0.398281	0.54985	No	No
K00375: GntR family transcriptional regulator / MocR family aminotransferase	Treatment	0.74558	0.186395	4	30	3.55306	0.0173277	0.0711854	Significant	No
K00380: sulfite reductase (NADPH) flavoprotein alpha-component [EC:1.8.1.2]	Treatment	0.000858618	0.000214655	4	30	0.930544	0.459471	0.566298	No	No
K00381: sulfite reductase (NADPH) hemoprotein beta-component [EC:1.8.1.2]	Treatment	0.00262738	0.000656845	4	30	0.759043	0.56013	0.61309	No	No
K00382: dihydrolipoamide dehydrogenase [EC:1.8.1.4]	Treatment	0.474182	0.118546	4	30	4.14326	0.00864442	0.0485943	Significant	Significant
K00383: glutathione reductase (NADPH) [EC:1.8.1.7]	Treatment	1.47742	0.369355	4	30	6.5507	0.000650391	0.0152301	Significant	Significant
K00384: thioredoxin reductase (NADPH) [EC:1.8.1.9]	Treatment	0.414812	0.103703	4	30	3.4822	0.0188673	0.0738222	Significant	No
K00389: putative membrane protein	Treatment	0.0176753	0.00441882	4	30	1.07724	0.385197	0.54985	No	No
K00390: phosphoadenosine phosphosulfate reductase [EC:1.8.4.8 1.8.4.10]	Treatment	0.428448	0.107112	4	30	3.07911	0.0308189	0.0980241	Significant	No
K00405: cytochrome c oxidase cbb3-type subunit II
K00412: ubiquinol-cytochrome c reductase cytochrome b subunit	Treatment	0.590971	0.147743	4	24	1.45056	0.248206	0.420499	No	No
K00413: ubiquinol-cytochrome c reductase cytochrome c1 subunit
K00416: ubiquinol-cytochrome c reductase subunit 6	Treatment	0.00736769	0.00184192	4	25.7249	1.00001	0.425559	0.54985	No	No
K00418: ubiquinol-cytochrome c reductase subunit 8	Treatment	0.0437608	0.0109402	4	25.7112	1.00001	0.425569	0.54985	No	No
K00425: cytochrome d ubiquinol oxidase subunit I [EC:1.10.3.14]	Treatment	0.737886	0.184471	4	30	3.04091	0.0323039	0.101663	Significant	No
K00426: cytochrome d ubiquinol oxidase subunit II [EC:1.10.3.14]	Treatment	0.837583	0.209396	4	30	3.46161	0.019341	0.0750798	Significant	No
K00427: L-lactate permease	Treatment	0.0011209	0.000280224	4	30	0.80727	0.530351	0.608053	No	No
K00428: cytochrome c peroxidase	Treatment	0.00136607	0.000341518	4	30	0.753614	0.563551	0.61309	No	No
K00432: glutathione peroxidase [EC:1.11.1.9]	Treatment	0.00102355	0.000255888	4	30	0.623263	0.649499	0.680936	No	No
K00441: coenzyme F420 hydrogenase subunit beta [EC:1.12.98.1]	Treatment	0.00500387	0.00125097	4	24	1.0355	0.409406	0.54985	No	No
K00457: 4-hydroxyphenylpyruvate dioxygenase [EC:1.13.11.27]	Treatment	0.0095823	0.00239557	4	25.7144	1.00001	0.425566	0.54985	No	No
K00459: nitronate monooxygenase [EC:1.13.12.16]
K00522: ferritin heavy chain [EC:1.16.3.2]	Treatment	0.0283319	0.00708298	4	30	0.961238	0.443026	0.558818	No	No
K00525: ribonucleoside-diphosphate reductase alpha chain [EC:1.17.4.1]	Treatment	0.937988	0.234497	4	30	5.1504	0.0027928	0.0353039	Significant	Significant
K00526: ribonucleoside-diphosphate reductase beta chain [EC:1.17.4.1]	Treatment	0.377321	0.0943301	4	24	3.47585	0.0224353	0.0809786	Significant	No
K00527: ribonucleoside-triphosphate reductase [EC:1.17.4.2]	Treatment	0.116084	0.029021	4	30	0.729832	0.578697	0.624283	No	No
K00528: ferredoxin--NADP+ reductase	Treatment	0.105805	0.0264512	4	24	0.789671	0.543319	0.61309	No	No
K00529: 3-phenylpropionate/trans-cinnamate dioxygenase ferredoxin reductase component [EC:1.18.1.3]	Treatment	0.000615889	0.000153972	4	25.7207	1.00001	0.425562	0.54985	No	No
K00537: arsenate reductase	Treatment	1.14301	0.285752	4	24	5.59272	0.00250848	0.0334238	Significant	Significant
K00547: homocysteine S-methyltransferase [EC:2.1.1.10]	Treatment	0.102369	0.0255922	4	24	0.719241	0.58717	0.629293	No	No
K00548: 5-methyltetrahydrofolate--homocysteine methyltransferase [EC:2.1.1.13]	Treatment	0.272005	0.0680013	4	30	3.25988	0.0246986	0.0857493	Significant	No
K00549: 5-methyltetrahydropteroyltriglutamate--homocysteine methyltransferase [EC:2.1.1.14]	Treatment	0.0342462	0.00856154	4	24	2.58433	0.0627028	0.156916	No	No
K00554: tRNA (guanine-N1-)-methyltransferase	Treatment	0.786375	0.196594	4	30	4.70951	0.00453997	0.0406879	Significant	Significant
K00556: tRNA (guanosine-2'-O-)-methyltransferase	Treatment	0.0196202	0.00490504	4	30	2.50977	0.0626984	0.156916	No	No
K00557: tRNA (uracil-5-)-methyltransferase	Treatment	0.00121813	0.000304532	4	30	0.645961	0.634051	0.667921	No	No
K00558: DNA (cytosine-5)-methyltransferase 1 [EC:2.1.1.37]	Treatment	0.0690246	0.0172561	4	24	0.465839	0.760136	0.774271	No	No
K00560: thymidylate synthase [EC:2.1.1.45]	Treatment	0.285192	0.0712979	4	30	2.20757	0.092004	0.204315	No	No
K00561: rRNA (adenine-N6-)-methyltransferase	Treatment	0.0585994	0.0146499	4	30	1.16701	0.345024	0.534896	No	No
K00563: rRNA (guanine-N1-)-methyltransferase	Treatment	0.0283739	0.00709347	4	24	0.861074	0.501295	0.59085	No	No
K00564: ribosomal RNA small subunit methyltransferase C	Treatment	0.031516	0.00787899	4	30	0.940548	0.454058	0.561394	No	No
K00566: tRNA-specific 2-thiouridylase [EC:2.8.1.-]	Treatment	0.854078	0.21352	4	30	3.7786	0.0132457	0.0621915	Significant	No
K00567: methylated-DNA-[protein]-cysteine S-methyltransferase	Treatment	1.58802	0.397006	4	30	4.68841	0.00464835	0.0406879	Significant	Significant
K00568: 2-polyprenyl-6-hydroxyphenyl methylase / 3-demethylubiquinone-9 3-methyltransferase [EC:2.1.1.222 2.1.1.64]	Treatment	0.0013985	0.000349626	4	30	0.191212	0.941112	0.941112	No	No
K00571: site-specific DNA-methyltransferase (adenine-specific)	Treatment	0.579161	0.14479	4	24	2.91492	0.04253	0.124067	Significant	No
K00573: protein-L-isoaspartate(D-aspartate) O-methyltransferase	Treatment	0.00169016	0.000422541	4	30	0.959173	0.444117	0.558818	No	No
K00574: cyclopropane-fatty-acyl-phospholipid synthase	Treatment	0.133549	0.0333873	4	30	0.978155	0.434167	0.557408	No	No
K00575: chemotaxis protein methyltransferase CheR [EC:2.1.1.80]	Treatment	0.00163632	0.00040908	4	30	0.842016	0.509598	0.593929	No	No
K00595: precorrin-6Y C5,15-methyltransferase (decarboxylating) [EC:2.1.1.132]	Treatment	0.00156536	0.000391341	4	30	0.752803	0.564063	0.61309	No	No
K00598: trans-aconitate 2-methyltransferase	Treatment	0.00096423	0.000241058	4	30	0.769942	0.553303	0.61309	No	No
K00600: glycine hydroxymethyltransferase [EC:2.1.2.1]	Treatment	0.537056	0.134264	4	30	3.41029	0.020577	0.0784174	Significant	No
K00602: phosphoribosylaminoimidazolecarboxamide formyltransferase / IMP cyclohydrolase [EC:2.1.2.3 3.5.4.10]	Treatment	0.284761	0.0711904	4	24	3.4663	0.022676	0.0809786	Significant	No
K00604: methionyl-tRNA formyltransferase [EC:2.1.2.9]	Treatment	1.70199	0.425497	4	30	5.40346	0.00212589	0.0308254	Significant	Significant
K00605: aminomethyltransferase [EC:2.1.2.10]	Treatment	0.347851	0.0869628	4	24	1.85265	0.151687	0.299967	No	No
K00606: 3-methyl-2-oxobutanoate hydroxymethyltransferase [EC:2.1.2.11]	Treatment	0.180497	0.0451243	4	24	2.08238	0.114618	0.240454	No	No
K00609: aspartate carbamoyltransferase catalytic subunit [EC:2.1.3.2]	Treatment	0.0470734	0.0117684	4	30	1.07287	0.387255	0.54985	No	No
K00610: aspartate carbamoyltransferase regulatory subunit	Treatment	0.191873	0.0479684	4	30	3.65646	0.0153131	0.0680124	Significant	No
K00611: ornithine carbamoyltransferase [EC:2.1.3.3]	Treatment	0.151344	0.0378359	4	24	1.29272	0.300806	0.481486	No	No
K00613: glycine amidinotransferase [EC:2.1.4.1]	Treatment	0.0808087	0.0202022	4	24	3.549	0.020678	0.0784174	Significant	No
K00615: transketolase [EC:2.2.1.1]	Treatment	0.167753	0.0419383	4	24	2.79759	0.0487679	0.135011	Significant	No
K00616: transaldolase [EC:2.2.1.2]	Treatment	0.398472	0.099618	4	30	3.8444	0.0122555	0.0586597	Significant	No
K00619: amino-acid N-acetyltransferase [EC:2.3.1.1]
K00620: glutamate N-acetyltransferase / amino-acid N-acetyltransferase [EC:2.3.1.35 2.3.1.1]	Treatment	0.0323486	0.00808715	4	30	0.793063	0.539007	0.61309	No	No
K00625: phosphate acetyltransferase [EC:2.3.1.8]	Treatment	0.274697	0.0686743	4	30	1.84525	0.146201	0.29184	No	No
K00626: acetyl-CoA C-acetyltransferase [EC:2.3.1.9]	Treatment	0.163851	0.0409628	4	24	1.66887	0.189983	0.354334	No	No
K00627: pyruvate dehydrogenase E2 component (dihydrolipoamide acetyltransferase) [EC:2.3.1.12]	Treatment	0.100346	0.0250866	4	30	0.503158	0.733638	0.751433	No	No
K00631: glycerol-3-phosphate O-acyltransferase [EC:2.3.1.15]	Treatment	0.00133845	0.000334613	4	30	0.921094	0.464632	0.5687	No	No
K00632: acetyl-CoA acyltransferase [EC:2.3.1.16]	Treatment	0.00401536	0.00100384	4	25.7147	1.00001	0.425566	0.54985	No	No
K00633: galactoside O-acetyltransferase	Treatment	0.0443459	0.0110865	4	24	0.959162	0.447735	0.558818	No	No
K00634: phosphate butyryltransferase [EC:2.3.1.19]	Treatment	0.0106491	0.00266228	4	24	2.43627	0.0747944	0.174757	No	No
K00639: glycine C-acetyltransferase [EC:2.3.1.29]	Treatment	0.0474126	0.0118531	4	24	2.19065	0.100514	0.217339	No	No
K00640: serine O-acetyltransferase [EC:2.3.1.30]	Treatment	0.104594	0.0261484	4	30	1.10029	0.374509	0.54985	No	No
K00641: homoserine O-acetyltransferase [EC:2.3.1.31]	Treatment	0.138272	0.0345679	4	24	1.35186	0.279953	0.463571	No	No
K00645: [acyl-carrier-protein] S-malonyltransferase [EC:2.3.1.39]	Treatment	0.700144	0.175036	4	24	4.48951	0.00752731	0.0485943	Significant	Significant
K00647: 3-oxoacyl-[acyl-carrier-protein] synthase I [EC:2.3.1.41]	Treatment	0.00140541	0.000351354	4	30	0.86573	0.495781	0.59085	No	No
K00648: 3-oxoacyl-[acyl-carrier-protein] synthase III [EC:2.3.1.180]	Treatment	0.678767	0.169692	4	30	3.74017	0.0138626	0.0632801	Significant	No
K00651: homoserine O-succinyltransferase [EC:2.3.1.46]	Treatment	0.479567	0.119892	4	24	7.96789	0.000309639	0.0119924	Significant	Significant
K00652: 8-amino-7-oxononanoate synthase [EC:2.3.1.47]	Treatment	0.0611315	0.0152829	4	24	4.44504	0.00788326	0.0485943	Significant	Significant
K00655: 1-acyl-sn-glycerol-3-phosphate acyltransferase [EC:2.3.1.51]	Treatment	1.27043	0.317607	4	30	4.49733	0.00576366	0.0437151	Significant	Significant
K00656: formate C-acetyltransferase [EC:2.3.1.54]	Treatment	0.285255	0.0713138	4	30	2.74008	0.046939	0.132234	Significant	No
K00657: diamine N-acetyltransferase [EC:2.3.1.57]	Treatment	0.0334722	0.00836806	4	30	1.639	0.190318	0.354334	No	No
K00658: 2-oxoglutarate dehydrogenase E2 component (dihydrolipoamide succinyltransferase) [EC:2.3.1.61]	Treatment	0.0037809	0.000945225	4	30	1.02924	0.408302	0.54985	No	No
K00661: maltose O-acetyltransferase	Treatment	0.382594	0.0956484	4	30	1.30818	0.28942	0.470904	No	No
K00662: aminoglycoside N3'-acetyltransferase	Treatment	0.602666	0.150666	4	30	6.86094	0.000478848	0.0138866	Significant	Significant
K00663: aminoglycoside N6'-acetyltransferase	Treatment	0.000263317	6.58294e-05	4	25.7494	1.00001	0.425542	0.54985	No	No
K00666: fatty-acyl-CoA synthase	Treatment	0.020413	0.00510325	4	24	1.37157	0.273317	0.45522	No	No
K00673: arginine N-succinyltransferase [EC:2.3.1.109]	Treatment	0.000939605	0.000234901	4	30	0.677541	0.612873	0.65056	No	No
K00674: 2,3,4,5-tetrahydropyridine-2-carboxylate N-succinyltransferase [EC:2.3.1.117]	Treatment	0.0940157	0.0235039	4	30	0.518491	0.722736	0.745279	No	No
K00675: N-hydroxyarylamine O-acetyltransferase	Treatment	0.000458419	0.000114605	4	25.7147	1.00001	0.425566	0.54985	No	No
K00677: UDP-N-acetylglucosamine acyltransferase [EC:2.3.1.129]	Treatment	0.223854	0.0559636	4	24	3.11679	0.0336894	0.103161	Significant	No
K00681: gamma-glutamyltranspeptidase / glutathione hydrolase [EC:2.3.2.2 3.4.19.13]	Treatment	0.00209108	0.000522769	4	30	0.750108	0.565767	0.61309	No	No
K00684: leucyl/phenylalanyl-tRNA--protein transferase	Treatment	0.0371084	0.00927709	4	24	1.24784	0.317602	0.503245	No	No
K00687: penicillin-binding protein 2B [EC:2.3.2.-]	Treatment	0.83139	0.207847	4	30	2.8937	0.0387588	0.115807	Significant	No
K00688: starch phosphorylase [EC:2.4.1.1]	Treatment	0.271443	0.0678607	4	24	4.0491	0.0119769	0.0578884	Significant	No
K00690: sucrose phosphorylase [EC:2.4.1.7]	Treatment	1.43024	0.35756	4	30	4.48175	0.00586628	0.0438193	Significant	Significant
K00691: maltose phosphorylase [EC:2.4.1.8]	Treatment	0.264652	0.0661629	4	24	0.981401	0.436268	0.558649	No	No
K00694: cellulose synthase (UDP-forming) [EC:2.4.1.12]	Treatment	0.211041	0.0527603	4	30	1.29874	0.292867	0.472938	No	No
K00697: trehalose 6-phosphate synthase [EC:2.4.1.15]	Treatment	0.00184118	0.000460294	4	30	2.01124	0.11822	0.246083	No	No
K00700: 1,4-alpha-glucan branching enzyme [EC:2.4.1.18]	Treatment	1.04101	0.260253	4	30	4.84191	0.00391804	0.0406879	Significant	Significant
K00702: cellobiose phosphorylase [EC:2.4.1.20]	Treatment	0.257145	0.0642863	4	24	2.26406	0.0919829	0.204315	No	No
K00703: starch synthase [EC:2.4.1.21]	Treatment	0.838875	0.209719	4	24	9.13512	0.000124183	0.00680244	Significant	Significant
K00705: 4-alpha-glucanotransferase [EC:2.4.1.25]	Treatment	0.668722	0.167181	4	24	3.14047	0.0327878	0.101663	Significant	No
K00712: poly(glycerol-phosphate) alpha-glucosyltransferase	Treatment	0.455358	0.11384	4	24	3.3736	0.0251628	0.0859638	Significant	No
K00721: dolichol-phosphate mannosyltransferase [EC:2.4.1.83]	Treatment	0.0742301	0.0185575	4	24	4.56088	0.00699148	0.0465784	Significant	Significant
K00748: lipid-A-disaccharide synthase [EC:2.4.1.182]	Treatment	0.0480424	0.0120106	4	30	2.44517	0.0680329	0.167701	No	No
K00756: pyrimidine-nucleoside phosphorylase [EC:2.4.2.2]	Treatment	0.445157	0.111289	4	24	4.23438	0.00983284	0.0515701	Significant	No
K00757: uridine phosphorylase [EC:2.4.2.3]	Treatment	0.157217	0.0393042	4	23.9995	2.44434	0.0740773	0.174127	No	No
K00758: thymidine phosphorylase [EC:2.4.2.4]	Treatment	0.00159221	0.000398052	4	25.6947	1.00001	0.42558	0.54985	No	No
K00759: adenine phosphoribosyltransferase [EC:2.4.2.7]	Treatment	1.63889	0.409722	4	30	5.3477	0.00225678	0.0314081	Significant	Significant
K00760: hypoxanthine phosphoribosyltransferase [EC:2.4.2.8]	Treatment	0.891398	0.22285	4	24	5.93414	0.00181703	0.0285884	Significant	Significant
K00761: uracil phosphoribosyltransferase [EC:2.4.2.9]	Treatment	0.830021	0.207505	4	24	3.79985	0.015684	0.0690378	Significant	No
K00762: orotate phosphoribosyltransferase [EC:2.4.2.10]	Treatment	0.478751	0.119688	4	30	3.13485	0.028779	0.0939607	Significant	No
K00763: nicotinate phosphoribosyltransferase [EC:6.3.4.21]	Treatment	1.20345	0.300863	4	24	4.78123	0.00557996	0.0437151	Significant	Significant
K00764: amidophosphoribosyltransferase [EC:2.4.2.14]	Treatment	0.294541	0.0736352	4	30	3.22037	0.0259183	0.0875188	Significant	No
K00765: ATP phosphoribosyltransferase [EC:2.4.2.17]	Treatment	0.510706	0.127677	4	24	5.68674	0.00229349	0.0314081	Significant	Significant
K00766: anthranilate phosphoribosyltransferase [EC:2.4.2.18]	Treatment	0.596898	0.149224	4	30	1.66732	0.18356	0.345499	No	No
K00767: nicotinate-nucleotide pyrophosphorylase (carboxylating) [EC:2.4.2.19]	Treatment	0.355914	0.0889784	4	24	1.4149	0.259254	0.436219	No	No
K00768: nicotinate-nucleotide--dimethylbenzimidazole phosphoribosyltransferase [EC:2.4.2.21]	Treatment	0.1006	0.02515	4	30	4.45858	0.00602247	0.0442557	Significant	Significant
K00769: xanthine phosphoribosyltransferase [EC:2.4.2.22]	Treatment	0.000551627	0.000137907	4	30	0.750003	0.565834	0.61309	No	No
K00773: queuine tRNA-ribosyltransferase	Treatment	0.182168	0.0455421	4	30	2.39484	0.0725118	0.173333	No	No
K00782: hypothetical protein	Treatment	0.00160333	0.000400833	4	30	0.197616	0.937674	0.93958	No	No
K00783: hypothetical protein	Treatment	0.540163	0.135041	4	30	3.34426	0.0222898	0.0809786	Significant	No
K00784: ribonuclease Z [EC:3.1.26.11]	Treatment	0.696952	0.174238	4	24.0553	3.53943	0.0208606	0.0785058	Significant	No
K00788: thiamine-phosphate pyrophosphorylase [EC:2.5.1.3]	Treatment	0.0665268	0.0166317	4	30	0.497366	0.737762	0.753037	No	No
K00789: S-adenosylmethionine synthetase [EC:2.5.1.6]	Treatment	0.527309	0.131827	4	30	4.03721	0.00977717	0.0515701	Significant	No
K00790: UDP-N-acetylglucosamine 1-carboxyvinyltransferase [EC:2.5.1.7]	Treatment	1.23781	0.309452	4	24	5.22853	0.00357009	0.0391123	Significant	Significant
K00791: tRNA dimethylallyltransferase [EC:2.5.1.75]	Treatment	0.788473	0.197118	4	30	4.62843	0.00497157	0.0406879	Significant	Significant
K00793: riboflavin synthase [EC:2.5.1.9]	Treatment	0.733967	0.183492	4	24	5.31555	0.00327856	0.0375891	Significant	Significant
K00794: 6,7-dimethyl-8-ribityllumazine synthase [EC:2.5.1.78]	Treatment	0.250422	0.0626054	4	24	4.42378	0.00805982	0.0485943	Significant	Significant
K00795: farnesyl diphosphate synthase [EC:2.5.1.1 2.5.1.10]	Treatment	0.00221533	0.000553834	4	30	0.701177	0.597281	0.638741	No	No
K00796: dihydropteroate synthase [EC:2.5.1.15]	Treatment	0.539618	0.134905	4	24.0001	2.62069	0.060059	0.152624	No	No
K00797: spermidine synthase [EC:2.5.1.16]	Treatment	0.207365	0.0518413	4	24	7.0294	0.000679639	0.0152301	Significant	Significant
K00798: cob(I)alamin adenosyltransferase [EC:2.5.1.17]	Treatment	0.047105	0.0117763	4	24	0.350374	0.841156	0.851519	No	No
K00799: glutathione S-transferase [EC:2.5.1.18]	Treatment	0.0156955	0.00392386	4	30	1.16059	0.34777	0.537463	No	No
K00800: 3-phosphoshikimate 1-carboxyvinyltransferase [EC:2.5.1.19]	Treatment	0.209903	0.0524758	4	24	2.84298	0.0462469	0.131587	Significant	No
K00805: heptaprenyl diphosphate synthase [EC:2.5.1.30]	Treatment	0.732788	0.183197	4	24	3.7255	0.0170141	0.0711854	Significant	No
K00806: undecaprenyl diphosphate synthase [EC:2.5.1.31]	Treatment	0.116214	0.0290536	4	30	1.49326	0.229122	0.398512	No	No
K00812: aspartate aminotransferase [EC:2.6.1.1]	Treatment	0.123995	0.0309989	4	30	3.75878	0.0135601	0.0625574	Significant	No
K00813: aspartate aminotransferase [EC:2.6.1.1]	Treatment	0.000707608	0.000176902	4	30	0.901205	0.475642	0.578991	No	No
K00817: histidinol-phosphate aminotransferase [EC:2.6.1.9]	Treatment	0.513752	0.128438	4	24	3.424	0.0237768	0.0833614	Significant	No
K00819: ornithine--oxo-acid transaminase [EC:2.6.1.13]	Treatment	0.00669146	0.00167286	4	23.9997	0.762119	0.560199	0.61309	No	No
K00820: glucosamine--fructose-6-phosphate aminotransferase (isomerizing) [EC:2.6.1.16]	Treatment	0.241913	0.0604781	4	30	2.16334	0.0973427	0.214241	No	No
K00821: acetylornithine/N-succinyldiaminopimelate aminotransferase [EC:2.6.1.11 2.6.1.17]	Treatment	0.668683	0.167171	4	24	7.25724	0.000559005	0.0145047	Significant	Significant
K00823: 4-aminobutyrate aminotransferase [EC:2.6.1.19]	Treatment	0.000775615	0.000193904	4	25.7147	1.00001	0.425566	0.54985	No	No
K00824: D-alanine transaminase [EC:2.6.1.21]	Treatment	0.365651	0.0914126	4	24	5.05735	0.00422812	0.0406879	Significant	Significant
K00826: branched-chain amino acid aminotransferase [EC:2.6.1.42]	Treatment	0.492487	0.123122	4	24	3.78268	0.015981	0.0691108	Significant	No
K00830: alanine-glyoxylate transaminase / serine-glyoxylate transaminase / serine-pyruvate transaminase [EC:2.6.1.44 2.6.1.45 2.6.1.51]	Treatment	0.0168457	0.00421142	4	25.7077	1.00001	0.425571	0.54985	No	No
K00831: phosphoserine aminotransferase [EC:2.6.1.52]	Treatment	0.150296	0.037574	4	24	2.70055	0.0546544	0.144864	No	No
K00832: aromatic-amino-acid transaminase [EC:2.6.1.57]	Treatment	0.00173654	0.000434134	4	25.7147	1.00001	0.425566	0.54985	No	No
K00833: adenosylmethionine---8-amino-7-oxononanoate aminotransferase [EC:2.6.1.62]	Treatment	0.0459758	0.011494	4	24	3.42157	0.0238417	0.0833614	Significant	No
K00835: valine--pyruvate aminotransferase [EC:2.6.1.66]	Treatment	0.000145062	3.62655e-05	4	30	1.17901	0.339945	0.530356	No	No
K00836: diaminobutyrate-2-oxoglutarate transaminase [EC:2.6.1.76]	Treatment	0.010089	0.00252226	4	30	0.991729	0.427165	0.54985	No	No
K00840: succinylornithine aminotransferase [EC:2.6.1.81]	Treatment	0.000812266	0.000203067	4	24	1.49171	0.236029	0.408288	No	No
K00841: aminotransferase [EC:2.6.1.-]	Treatment	1.34471	0.336177	4	30	3.7835	0.0131691	0.0621915	Significant	No
K00845: glucokinase [EC:2.7.1.2]	Treatment	0.166151	0.0415378	4	30	0.952859	0.447467	0.558818	No	No
K00847: fructokinase [EC:2.7.1.4]	Treatment	0.371568	0.092892	4	24	3.47236	0.022523	0.0809786	Significant	No
K00848: rhamnulokinase [EC:2.7.1.5]	Treatment	0.0637278	0.0159319	4	30	0.514421	0.725627	0.745279	No	No
K00849: galactokinase [EC:2.7.1.6]	Treatment	0.393512	0.0983781	4	24	1.77309	0.167204	0.321999	No	No
K00850: 6-phosphofructokinase 1 [EC:2.7.1.11]	Treatment	0.371166	0.0927914	4	30	3.24068	0.0252835	0.0859638	Significant	No
K00851: gluconokinase [EC:2.7.1.12]	Treatment	1.10869	0.277172	4	24	3.51315	0.0215202	0.0803747	Significant	No
K00852: ribokinase [EC:2.7.1.15]	Treatment	0.752327	0.188082	4	30	2.88775	0.0390463	0.115963	Significant	No
K00853: L-ribulokinase [EC:2.7.1.16]	Treatment	0.0333242	0.00833106	4	24	4.29316	0.0092416	0.0506235	Significant	No
K00854: xylulokinase [EC:2.7.1.17]	Treatment	0.33918	0.0847949	4	24	8.52115	0.000199136	0.00981743	Significant	Significant
K00855: phosphoribulokinase [EC:2.7.1.19]	Treatment	0.00077018	0.000192545	4	30	0.580978	0.678723	0.705929	No	No
K00857: thymidine kinase [EC:2.7.1.21]	Treatment	1.65177	0.412942	4	30	5.04224	0.00314242	0.0368861	Significant	Significant
K00858: NAD+ kinase [EC:2.7.1.23]	Treatment	1.74861	0.437153	4	30	5.62933	0.00167244	0.0284314	Significant	Significant
K00859: dephospho-CoA kinase [EC:2.7.1.24]	Treatment	0.520055	0.130014	4	30	2.42822	0.069509	0.168352	No	No
K00860: adenylylsulfate kinase [EC:2.7.1.25]	Treatment	0.116332	0.0290829	4	24	4.58904	0.00679147	0.0458657	Significant	Significant
K00864: glycerol kinase [EC:2.7.1.30]	Treatment	0.86393	0.215983	4	30	4.21878	0.00792258	0.0485943	Significant	Significant
K00865: glycerate 2-kinase [EC:2.7.1.165]	Treatment	1.14662	0.286656	4	24	4.44739	0.007864	0.0485943	Significant	Significant
K00867: type I pantothenate kinase [EC:2.7.1.33]	Treatment	1.4274	0.35685	4	24	4.93104	0.00479683	0.0406879	Significant	Significant
K00868: pyridoxine kinase [EC:2.7.1.35]	Treatment	0.618662	0.154665	4	30	3.55785	0.0172284	0.0711854	Significant	No
K00869: mevalonate kinase [EC:2.7.1.36]	Treatment	0.931895	0.232974	4	30	3.52819	0.0178524	0.0715547	Significant	No
K00872: homoserine kinase [EC:2.7.1.39]	Treatment	1.369	0.342249	4	24	7.94198	0.000316229	0.0119924	Significant	Significant
K00873: pyruvate kinase [EC:2.7.1.40]	Treatment	1.32729	0.331823	4	30	5.11167	0.00291302	0.0357406	Significant	Significant
K00874: 2-dehydro-3-deoxygluconokinase [EC:2.7.1.45]	Treatment	0.163767	0.0409417	4	30	2.75574	0.0460287	0.131587	Significant	No
K00876: uridine kinase [EC:2.7.1.48]	Treatment	0.782111	0.195528	4	30	4.16852	0.00839555	0.0485943	Significant	Significant
K00878: hydroxyethylthiazole kinase [EC:2.7.1.50]	Treatment	0.254475	0.0636186	4	24	2.00501	0.125934	0.256552	No	No
K00879: L-fuculokinase [EC:2.7.1.51]	Treatment	0.00223805	0.000559512	4	30	0.897341	0.477804	0.580191	No	No
K00880: L-xylulokinase [EC:2.7.1.53]	Treatment	0.000905928	0.000226482	4	30	0.788357	0.541896	0.61309	No	No
K00882: 1-phosphofructokinase [EC:2.7.1.56]	Treatment	1.35166	0.337914	4	30	5.09318	0.00297234	0.0357406	Significant	Significant
K00883: 2-dehydro-3-deoxygalactonokinase [EC:2.7.1.58]	Treatment	0.00165672	0.000414181	4	30	0.96613	0.440449	0.558818	No	No
K00884: N-acetylglucosamine kinase [EC:2.7.1.59]	Treatment	0.00127362	0.000318405	4	25.7482	1.00001	0.425542	0.54985	No	No
K00885: N-acylmannosamine kinase [EC:2.7.1.60]	Treatment	0.00324871	0.000812177	4	25.7126	1.8701	0.146216	0.29184	No	No
K00887: undecaprenol kinase [EC:2.7.1.66]	Treatment	0.0998814	0.0249704	4	30	1.71181	0.173416	0.331372	No	No
K00891: shikimate kinase [EC:2.7.1.71]	Treatment	0.318359	0.0795899	4	24	2.73292	0.0526114	0.140964	No	No
K00892: inosine kinase [EC:2.7.1.73]	Treatment	2.42328e-05	6.0582e-06	4	25.7196	1.00001	0.425563	0.54985	No	No
K00895: pyrophosphate--fructose-6-phosphate 1-phosphotransferase [EC:2.7.1.90]	Treatment	0.0577561	0.014439	4	24	1.46547	0.243725	0.416948	No	No
K00897: aminoglycoside 3'-phosphotransferase	Treatment	0.682374	0.170593	4	30	6.0532	0.00107584	0.0220996	Significant	Significant
K00901: diacylglycerol kinase (ATP) [EC:2.7.1.107]	Treatment	0.0271085	0.00677713	4	24	1.19265	0.339459	0.530356	No	No
K00906: isocitrate dehydrogenase kinase/phosphatase	Treatment	0.00129234	0.000323086	4	30	0.621729	0.650549	0.680936	No	No
K00909: rhodopsin kinase [EC:2.7.11.14]
K00912: tetraacyldisaccharide 4'-kinase [EC:2.7.1.130]	Treatment	0.146372	0.0365929	4	24	1.14442	0.359683	0.54985	No	No
K00917: tagatose 6-phosphate kinase [EC:2.7.1.144]	Treatment	0.00551106	0.00137776	4	25.7117	1.00001	0.425568	0.54985	No	No
K00919: 4-diphosphocytidyl-2-C-methyl-D-erythritol kinase [EC:2.7.1.148]	Treatment	0.539623	0.134906	4	30	4.18402	0.00824653	0.0485943	Significant	Significant
K00925: acetate kinase [EC:2.7.2.1]	Treatment	1.07366	0.268416	4	30	7.67078	0.00022106	0.00990751	Significant	Significant
K00926: carbamate kinase [EC:2.7.2.2]	Treatment	0.0961346	0.0240336	4	24	0.861049	0.50131	0.59085	No	No
K00927: phosphoglycerate kinase [EC:2.7.2.3]	Treatment	0.0632198	0.015805	4	30	1.21422	0.325431	0.51258	No	No
K00928: aspartate kinase [EC:2.7.2.4]	Treatment	0.121184	0.030296	4	30	1.81427	0.152113	0.299967	No	No
K00929: butyrate kinase [EC:2.7.2.7]	Treatment	0.0867101	0.0216775	4	24	1.35111	0.280211	0.463571	No	No
K00930: acetylglutamate kinase [EC:2.7.2.8]	Treatment	0.32101	0.0802524	4	30	3.10696	0.0297814	0.0959624	Significant	No
K00931: glutamate 5-kinase [EC:2.7.2.11]	Treatment	0.468742	0.117185	4	30	3.75771	0.0135774	0.0625574	Significant	No
K00932: propionate kinase [EC:2.7.2.15]	Treatment	0.00406383	0.00101596	4	30	0.854717	0.502162	0.59085	No	No
K00936: NO_NAME	Treatment	0.00316344	0.00079086	4	30	0.770184	0.553152	0.61309	No	No
K00937: polyphosphate kinase [EC:2.7.4.1]	Treatment	0.0573983	0.0143496	4	24	1.42744	0.255315	0.431063	No	No
K00938: phosphomevalonate kinase [EC:2.7.4.2]	Treatment	1.36188	0.34047	4	30	4.12299	0.00884973	0.0490216	Significant	Significant
K00939: adenylate kinase [EC:2.7.4.3]	Treatment	0.490863	0.122716	4	24	3.06222	0.0358688	0.109156	Significant	No
K00940: nucleoside-diphosphate kinase [EC:2.7.4.6]	Treatment	0.0241012	0.0060253	4	30	0.501712	0.734667	0.751433	No	No
K00941: hydroxymethylpyrimidine/phosphomethylpyrimidine kinase [EC:2.7.1.49 2.7.4.7]	Treatment	0.923388	0.230847	4	30	3.17274	0.0274729	0.0915145	Significant	No
K00942: guanylate kinase [EC:2.7.4.8]	Treatment	2.04062	0.510154	4	30	4.96652	0.00341458	0.0382588	Significant	Significant
K00943: dTMP kinase [EC:2.7.4.9]	Treatment	1.38549	0.346372	4	30	5.45854	0.00200447	0.0299456	Significant	Significant
K00945: cytidylate kinase [EC:2.7.4.14]	Treatment	0.47891	0.119728	4	30	3.69915	0.0145545	0.0658291	Significant	No
K00946: thiamine-monophosphate kinase [EC:2.7.4.16]	Treatment	0.349117	0.0872794	4	24	4.46087	0.00775449	0.0485943	Significant	Significant
K00948: ribose-phosphate pyrophosphokinase [EC:2.7.6.1]	Treatment	0.168897	0.0422242	4	30	2.87238	0.0397997	0.117493	Significant	No
K00949: thiamine pyrophosphokinase [EC:2.7.6.2]	Treatment	0.272759	0.0681898	4	30	1.29688	0.293548	0.472938	No	No
K00950: 2-amino-4-hydroxy-6-hydroxymethyldihydropteridine diphosphokinase [EC:2.7.6.3]	Treatment	0.0173413	0.00433531	4	24	1.00976	0.422005	0.54985	No	No
K00951: GTP pyrophosphokinase [EC:2.7.6.5]	Treatment	0.312393	0.0780984	4	30	3.86925	0.0119019	0.0578884	Significant	No
K00954: pantetheine-phosphate adenylyltransferase [EC:2.7.7.3]	Treatment	0.830172	0.207543	4	30	4.36562	0.00669471	0.0458401	Significant	Significant
K00956: sulfate adenylyltransferase subunit 1 [EC:2.7.7.4]	Treatment	0.077161	0.0192903	4	30	2.94125	0.0365387	0.109839	Significant	No
K00957: sulfate adenylyltransferase subunit 2 [EC:2.7.7.4]	Treatment	0.288132	0.0720331	4	24	1.34	0.284024	0.466029	No	No
K00962: polyribonucleotide nucleotidyltransferase [EC:2.7.7.8]	Treatment	0.314619	0.0786548	4	24	3.28984	0.0276593	0.091517	Significant	No
K00963: UTP--glucose-1-phosphate uridylyltransferase [EC:2.7.7.9]	Treatment	1.24993	0.312483	4	24	4.08715	0.0114988	0.0572617	Significant	No
K00965: UDPglucose--hexose-1-phosphate uridylyltransferase [EC:2.7.7.12]	Treatment	0.482872	0.120718	4	24	3.71157	0.0172765	0.0711854	Significant	No
K00969: nicotinate-nucleotide adenylyltransferase [EC:2.7.7.18]	Treatment	1.23652	0.30913	4	30	4.42121	0.00628376	0.0442557	Significant	Significant
K00970: poly(A) polymerase [EC:2.7.7.19]	Treatment	0.0100604	0.0025151	4	24	1.63441	0.198179	0.364561	No	No
K00971: mannose-1-phosphate guanylyltransferase [EC:2.7.7.13]	Treatment	0.289381	0.0723452	4	24	3.24314	0.0291645	0.0945927	Significant	No
K00973: glucose-1-phosphate thymidylyltransferase [EC:2.7.7.24]	Treatment	0.146123	0.0365308	4	24	3.30278	0.0272569	0.0914127	Significant	No
K00974: tRNA nucleotidyltransferase (CCA-adding enzyme) [EC:2.7.7.72 3.1.3.- 3.1.4.-]	Treatment	0.868322	0.217081	4	30	3.32447	0.0228317	0.0809786	Significant	No
K00975: glucose-1-phosphate adenylyltransferase [EC:2.7.7.27]	Treatment	0.709369	0.177342	4	24	7.53926	0.000440715	0.0138866	Significant	Significant
K00978: glucose-1-phosphate cytidylyltransferase [EC:2.7.7.33]	Treatment	0.0678193	0.0169548	4	24	3.11761	0.0336577	0.103161	Significant	No
K00979: 3-deoxy-manno-octulosonate cytidylyltransferase (CMP-KDO synthetase) [EC:2.7.7.38]	Treatment	0.314048	0.078512	4	24	2.35014	0.0829287	0.190157	No	No
K00980: glycerol-3-phosphate cytidylyltransferase [EC:2.7.7.39]	Treatment	0.131863	0.0329659	4	24	0.882474	0.489195	0.589666	No	No
K00981: phosphatidate cytidylyltransferase [EC:2.7.7.41]	Treatment	0.481759	0.12044	4	30	2.71161	0.0486419	0.135011	Significant	No
K00982: glutamate-ammonia-ligase adenylyltransferase	Treatment	0.00195392	0.000488481	4	30	0.944728	0.451811	0.561394	No	No
K00984: streptomycin 3"-adenylyltransferase	Treatment	0.000785887	0.000196472	4	30	0.839246	0.511231	0.594426	No	No
K00989: ribonuclease PH	Treatment	0.154444	0.0386109	4	24	4.22368	0.00994477	0.0516081	Significant	No
K00990: [protein-PII] uridylyltransferase [EC:2.7.7.59]	Treatment	0.000892677	0.000223169	4	30	0.922025	0.464121	0.5687	No	No
K00991: 2-C-methyl-D-erythritol 4-phosphate cytidylyltransferase [EC:2.7.7.60]	Treatment	0.15067	0.0376674	4	24	1.61258	0.203554	0.371309	No	No
K00995: CDP-diacylglycerol--glycerol-3-phosphate 3-phosphatidyltransferase [EC:2.7.8.5]	Treatment	0.397039	0.0992597	4	30	3.66048	0.01524	0.0680124	Significant	No
K00997: holo-[acyl-carrier protein] synthase [EC:2.7.8.7]	Treatment	1.12462	0.281154	4	30	3.6233	0.0159309	0.0691108	Significant	No
K00998: CDP-diacylglycerol---serine O-phosphatidyltransferase [EC:2.7.8.8]	Treatment	0.00107829	0.000269572	4	30	1.00696	0.419423	0.54985	No	No
K01000: phospho-N-acetylmuramoyl-pentapeptide-transferase [EC:2.7.8.13]	Treatment	0.460869	0.115217	4	30	2.83025	0.0419416	0.123079	Significant	No
K01002: phosphoglycerol transferase	Treatment	0.0157967	0.00394918	4	24	1.59704	0.207468	0.373695	No	No
K01006: pyruvate, orthophosphate dikinase [EC:2.7.9.1]	Treatment	0.278561	0.0696402	4	24	10.5508	4.4564e-05	0.00366168	Significant	Significant
K01007: pyruvate, water dikinase [EC:2.7.9.2]	Treatment	1.73255e-05	4.33138e-06	4	30	0.757373	0.561181	0.61309	No	No
K01008: selenide, water dikinase [EC:2.7.9.3]	Treatment	0.0143788	0.0035947	4	30	0.960243	0.443551	0.558818	No	No
K01011: thiosulfate/3-mercaptopyruvate sulfurtransferase [EC:2.8.1.1 2.8.1.2]	Treatment	0.00207002	0.000517505	4	30	0.60859	0.659578	0.687467	No	No
K01012: biotin synthase [EC:2.8.1.6]	Treatment	0.0560842	0.014021	4	24	1.54529	0.221044	0.393411	No	No
K01023: arylsulfate sulfotransferase	Treatment	0.38479	0.0961974	4	30	3.48691	0.0187607	0.0738222	Significant	No
K01026: propionate CoA-transferase [EC:2.8.3.1]	Treatment	0.111677	0.0279194	4	24	2.57836	0.0631487	0.157234	No	No
K01034: acetate CoA/acetoacetate CoA-transferase alpha subunit [EC:2.8.3.8 2.8.3.9]	Treatment	0.0871605	0.0217901	4	24	1.65718	0.192724	0.357191	No	No
K01035: acetate CoA/acetoacetate CoA-transferase beta subunit [EC:2.8.3.8 2.8.3.9]	Treatment	0.129871	0.0324677	4	30	1.50957	0.224423	0.396492	No	No
K01039: glutaconate CoA-transferase, subunit A [EC:2.8.3.12]	Treatment	0.00675659	0.00168915	4	24	0.865398	0.498832	0.59085	No	No
K01040: glutaconate CoA-transferase, subunit B [EC:2.8.3.12]	Treatment	0.0257154	0.00642885	4	24	2.29748	0.0883507	0.199802	No	No
K01042: L-seryl-tRNA(Ser) seleniumtransferase [EC:2.9.1.1]	Treatment	0.000550033	0.000137508	4	25.7219	1.00001	0.425561	0.54985	No	No
K01045: arylesterase / paraoxonase [EC:3.1.1.2 3.1.8.1]	Treatment	0.00857107	0.00214277	4	25.7077	1.00001	0.425571	0.54985	No	No
K01046: triacylglycerol lipase [EC:3.1.1.3]	Treatment	0.0644032	0.0161008	4	30	0.403763	0.804393	0.815979	No	No
K01048: lysophospholipase [EC:3.1.1.5]	Treatment	0.00202649	0.000506623	4	30	0.654257	0.628451	0.66344	No	No
K01051: pectinesterase [EC:3.1.1.11]	Treatment	0.158396	0.0395991	4	24	3.68275	0.017833	0.0715547	Significant	No
K01056: peptidyl-tRNA hydrolase, PTH1 family	Treatment	0.0870707	0.0217677	4	30	1.10357	0.373011	0.54985	No	No
K01057: 6-phosphogluconolactonase [EC:3.1.1.31]	Treatment	0.0275511	0.00688777	4	24	1.81121	0.159578	0.309731	No	No
K01058: phospholipase A1 [EC:3.1.1.32 3.1.1.4]	Treatment	0.0395543	0.00988857	4	24	2.45933	0.0727616	0.173333	No	No
K01061: carboxymethylenebutenolidase [EC:3.1.1.45]	Treatment	0.00430233	0.00107558	4	30	1.54329	0.215007	0.385116	No	No
K01066: esterase / lipase	Treatment	0.00512194	0.00128048	4	30	2.66804	0.0513723	0.139157	No	No
K01069: hydroxyacylglutathione hydrolase [EC:3.1.2.6]	Treatment	0.614053	0.153513	4	24	4.05346	0.011921	0.0578884	Significant	No
K01070: S-formylglutathione hydrolase [EC:3.1.2.12]	Treatment	0.00594186	0.00148546	4	30	0.865366	0.495991	0.59085	No	No
K01071: medium-chain acyl-[acyl-carrier-protein] hydrolase [EC:3.1.2.21]	Treatment	0.853955	0.213489	4	30	3.50348	0.0183905	0.0731172	Significant	No
K01077: alkaline phosphatase [EC:3.1.3.1]	Treatment	0.0671312	0.0167828	4	30	1.57048	0.207693	0.373695	No	No
K01079: phosphoserine phosphatase [EC:3.1.3.3]	Treatment	0.0395279	0.00988197	4	30	5.17592	0.00271647	0.0352426	Significant	Significant
K01081: 5'-nucleotidase [EC:3.1.3.5]	Treatment	0.446362	0.111591	4	24	6.2189	0.00139683	0.0255052	Significant	Significant
K01082: 3'(2'), 5'-bisphosphate nucleotidase [EC:3.1.3.7]	Treatment	0.0668889	0.0167222	4	24	1.08226	0.387359	0.54985	No	No
K01085: glucose-1-phosphatase [EC:3.1.3.10]	Treatment	0.00204065	0.000510163	4	30	0.693399	0.602387	0.642806	No	No
K01087: trehalose 6-phosphate phosphatase [EC:3.1.3.12]	Treatment	0.00118815	0.000297036	4	25.7351	1.00001	0.425552	0.54985	No	No
K01089: imidazoleglycerol-phosphate dehydratase / histidinol-phosphatase [EC:4.2.1.19 3.1.3.15]	Treatment	0.0272427	0.00681067	4	24	1.47906	0.239707	0.413202	No	No
K01091: phosphoglycolate phosphatase [EC:3.1.3.18]	Treatment	0.167395	0.0418486	4	24	1.15751	0.354089	0.545519	No	No
K01092: myo-inositol-1(or 4)-monophosphatase [EC:3.1.3.25]	Treatment	0.460705	0.115176	4	24	3.28108	0.0279354	0.0918143	Significant	No
K01093: 4-phytase / acid phosphatase [EC:3.1.3.26 3.1.3.2]
K01095: phosphatidylglycerophosphatase A [EC:3.1.3.27]	Treatment	0.00527758	0.0013194	4	30	1.1672	0.344945	0.534896	No	No
K01096: phosphatidylglycerophosphatase B [EC:3.1.3.27 3.1.3.81 3.1.3.4 3.6.1.27]	Treatment	0.104911	0.0262277	4	24	1.41067	0.260593	0.436981	No	No
K01101: 4-nitrophenyl phosphatase [EC:3.1.3.41]	Treatment	0.70801	0.177002	4	24	6.2344	0.00137719	0.0255052	Significant	Significant
K01104: protein-tyrosine phosphatase	Treatment	1.18111	0.295278	4	30	3.90025	0.0114759	0.0572617	Significant	No
K01118: FMN-dependent NADH-azoreductase	Treatment	0.0197038	0.00492596	4	30	1.66709	0.183612	0.345499	No	No
K01119: 2',3'-cyclic-nucleotide 2'-phosphodiesterase / 3'-nucleotidase [EC:3.1.4.16 3.1.3.6]	Treatment	0.0196515	0.00491289	4	30	1.03016	0.407852	0.54985	No	No
K01126: glycerophosphoryl diester phosphodiesterase [EC:3.1.4.46]	Treatment	1.33346	0.333364	4	30	4.77848	0.00420393	0.0406879	Significant	Significant
K01129: dGTPase [EC:3.1.5.1]	Treatment	0.0627442	0.015686	4	24	1.66681	0.190464	0.354334	No	No
K01130: arylsulfatase [EC:3.1.6.1]	Treatment	0.0601512	0.0150378	4	24	2.32211	0.0857708	0.195764	No	No
K01138: NO_NAME	Treatment	0.00495747	0.00123937	4	30	0.957115	0.445207	0.558818	No	No
K01139: guanosine-3',5'-bis(diphosphate) 3'-pyrophosphohydrolase [EC:3.1.7.2]	Treatment	0.00117222	0.000293056	4	30	0.848101	0.506026	0.592567	No	No
K01141: exodeoxyribonuclease I [EC:3.1.11.1]	Treatment	0.000537336	0.000134334	4	30	0.719488	0.585364	0.628724	No	No
K01142: exodeoxyribonuclease III [EC:3.1.11.2]	Treatment	1.09572	0.27393	4	24	4.41566	0.00812834	0.0485943	Significant	Significant
K01146: NO_NAME	Treatment	0.00281031	0.000702578	4	30	0.790036	0.540864	0.61309	No	No
K01147: exoribonuclease II	Treatment	0.000671523	0.000167881	4	25.708	1.00001	0.425571	0.54985	No	No
K01150: deoxyribonuclease I	Treatment	0.00117457	0.000293642	4	25.708	1.00001	0.425571	0.54985	No	No
K01151: deoxyribonuclease IV [EC:3.1.21.2]	Treatment	0.0930708	0.0232677	4	24	1.83474	0.155048	0.303327	No	No
K01153: type I restriction enzyme, R subunit	Treatment	0.366359	0.0915897	4	24	4.77842	0.00559588	0.0437151	Significant	Significant
K01154: type I restriction enzyme, S subunit	Treatment	0.762283	0.190571	4	24	4.63456	0.00648103	0.0450021	Significant	Significant
K01155: type II restriction enzyme	Treatment	0.161414	0.0403535	4	24	2.82243	0.0473707	0.132692	Significant	No
K01156: type III restriction enzyme	Treatment	0.215538	0.0538845	4	30	2.5553	0.0591984	0.151799	No	No
K01159: crossover junction endodeoxyribonuclease RuvC [EC:3.1.22.4]	Treatment	0.0993389	0.0248347	4	24	1.09203	0.382886	0.54985	No	No
K01160: crossover junction endodeoxyribonuclease RusA	Treatment	0.000563016	0.000140754	4	25.7074	1.00001	0.425571	0.54985	No	No
K01163: hypothetical protein	Treatment	0.0981647	0.0245412	4	24	1.331	0.287149	0.468756	No	No
K01169: ribonuclease I (enterobacter ribonuclease)	Treatment	0.000131876	3.29689e-05	4	25.7351	1.00001	0.425552	0.54985	No	No
K01173: endonuclease G, mitochondrial	Treatment	0.0420159	0.010504	4	30	1.96516	0.125399	0.256552	No	No
K01175: NO_NAME	Treatment	0.00199411	0.000498527	4	30	0.822804	0.520999	0.604359	No	No
K01176: alpha-amylase [EC:3.2.1.1]	Treatment	0.386793	0.0966982	4	24	2.76245	0.0508182	0.138416	No	No
K01179: endoglucanase [EC:3.2.1.4]	Treatment	0.0120833	0.00302083	4	24	2.22352	0.0965967	0.213552	No	No
K01182: oligo-1,6-glucosidase [EC:3.2.1.10]	Treatment	0.0963109	0.0240777	4	30	0.514749	0.725394	0.745279	No	No
K01183: chitinase [EC:3.2.1.14]	Treatment	0.0230403	0.00576009	4	30	1.49485	0.22866	0.398512	No	No
K01185: lysozyme	Treatment	0.00351651	0.000879126	4	30	0.882975	0.485911	0.587142	No	No
K01186: sialidase-1 [EC:3.2.1.18]	Treatment	0.0274677	0.00686693	4	24	1.45576	0.246633	0.419277	No	No
K01187: alpha-glucosidase [EC:3.2.1.20]	Treatment	1.78385	0.445963	4	30	4.74707	0.00435356	0.0406879	Significant	Significant
K01190: beta-galactosidase [EC:3.2.1.23]	Treatment	0.631571	0.157893	4	24	3.1491	0.0324655	0.101663	Significant	No
K01191: alpha-mannosidase [EC:3.2.1.24]	Treatment	0.413004	0.103251	4	30	6.91548	0.000454023	0.0138866	Significant	Significant
K01192: beta-mannosidase [EC:3.2.1.25]	Treatment	1.10168	0.275421	4	24	16.5062	1.26314e-06	0.000311364	Significant	Significant
K01193: beta-fructofuranosidase [EC:3.2.1.26]	Treatment	2.2864	0.5716	4	30	5.59722	0.00173011	0.0284315	Significant	Significant
K01194: alpha,alpha-trehalase [EC:3.2.1.28]	Treatment	0.00615741	0.00153935	4	24	1	0.426868	0.54985	No	No
K01195: beta-glucuronidase [EC:3.2.1.31]	Treatment	0.00678773	0.00169693	4	30	0.855783	0.501542	0.59085	No	No
K01197: hyaluronoglucosaminidase [EC:3.2.1.35]	Treatment	0.061115	0.0152787	4	24	2.45914	0.0727786	0.173333	No	No
K01198: xylan 1,4-beta-xylosidase [EC:3.2.1.37]	Treatment	0.256793	0.0641984	4	24	1.84447	0.153211	0.300929	No	No
K01201: glucosylceramidase [EC:3.2.1.45]	Treatment	0.0323908	0.00809771	4	30	0.773045	0.551369	0.61309	No	No
K01205: alpha-N-acetylglucosaminidase [EC:3.2.1.50]	Treatment	0.515432	0.128858	4	24	2.67318	0.0564467	0.147239	No	No
K01206: alpha-L-fucosidase [EC:3.2.1.51]	Treatment	0.179993	0.0449983	4	30	2.0532	0.112045	0.236061	No	No
K01207: beta-N-acetylhexosaminidase [EC:3.2.1.52]	Treatment	0.0251641	0.00629102	4	24	1.21405	0.330822	0.519411	No	No
K01208: cyclomaltodextrinase / maltogenic alpha-amylase / neopullulanase [EC:3.2.1.54 3.2.1.133 3.2.1.135]	Treatment	0.00327002	0.000817504	4	30	0.869961	0.493345	0.59085	No	No
K01209: alpha-N-arabinofuranosidase [EC:3.2.1.55]	Treatment	0.198254	0.0495634	4	30	1.96301	0.125745	0.256552	No	No
K01215: glucan 1,6-alpha-glucosidase	Treatment	0.00608329	0.00152082	4	30	0.73293	0.57671	0.623504	No	No
K01218: mannan endo-1,4-beta-mannosidase [EC:3.2.1.78]	Treatment	0.00168834	0.000422085	4	30	0.798166	0.535887	0.612975	No	No
K01220: 6-phospho-beta-galactosidase [EC:3.2.1.85]	Treatment	0.0137448	0.00343619	4	25.7105	1.805	0.15853	0.308914	No	No
K01222: 6-phospho-beta-glucosidase [EC:3.2.1.86]	Treatment	0.0205276	0.00513191	4	24	0.327867	0.856472	0.865247	No	No
K01223: 6-phospho-beta-glucosidase [EC:3.2.1.86]	Treatment	0.947131	0.236783	4	30	4.04706	0.00966566	0.0515701	Significant	No
K01224: arabinogalactan endo-1,4-beta-galactosidase	Treatment	0.0154147	0.00385366	4	30	2.75532	0.0460527	0.131587	Significant	No
K01226: trehalose-6-phosphate hydrolase [EC:3.2.1.93]	Treatment	0.00315591	0.000788977	4	30	1.09439	0.377222	0.54985	No	No
