# Supplementary material for: Genomica: linear mixed model based, multiple hypothesis testing corrected, ortholog functional enrichment analysis
Source: BMC Bioinformatics. 2026 Apr 18;27:115. doi: 10.1186/s12859-026-06450-y (PMC13231646; doi:10.1186/s12859-026-06450-y)
Supplement: Supplementary file 3 — Supplementary Material 3. Additional file 3: LMM model diagnosis showing the analysis of model residual normality, heteroscedasticity and outliers. [file 12859_2026_6450_MOESM3_ESM.xlsx]

## Sheet: Sheet1
Genomica Version 2.0.0
Model (LMM) diagnosis on significant correlations (main effects)
Percentage of LMM outputs with non normal residuals: 23.6%
Percentage of significant residual heteroscedasticity across the significant LMM outputs: 17.98%
Percentage of significant residual outliers across the significant LMM outputs: 0%
Percentage of LMM outputs with non-normal and significantly heteroscedastic residuals, and significant residual outliers: 0%
0% of the outputs violate all the LMM conditions, thus in support of the validity of the current approach (No warnings or problems detected)
The following table depicts the model diagnosis (i.e., normality, heteroscedasticity and outliers) for the residuals of each significant LMM
Feature	Normality_Shapiro_Wilk	Heteroscedasticity_Breusch_Pagan	Outlier_P_value	Normality	Heteroscedasticity	Outliers	Concern_Towards_LMM_Appropriateness
K00001: alcohol dehydrogenase [EC:1.1.1.1]	0.000829683758212291	0.277102001791882	1	No	No	No	No
K00009: mannitol-1-phosphate 5-dehydrogenase [EC:1.1.1.17]	6.21033362407314e-05	0.72531785352333	1	No	No	No	No
K00010: myo-inositol 2-dehydrogenase / D-chiro-inositol 1-dehydrogenase [EC:1.1.1.18 1.1.1.369]	0.503034213387053	0.149420645679443	1	Yes	No	No	No
K00014: shikimate dehydrogenase [EC:1.1.1.25]	0.153426537836519	0.114143699223257	0.244217387191321	Yes	No	No	No
K00033: 6-phosphogluconate dehydrogenase [EC:1.1.1.44 1.1.1.343]	0.169207629896332	0.297683491315673	1	Yes	No	No	No
K00041: tagaturonate reductase [EC:1.1.1.58]	0.00844106653593816	0.210930681030029	1	No	No	No	No
K00052: 3-isopropylmalate dehydrogenase [EC:1.1.1.85]	0.930246863247256	0.827812488212989	1	Yes	No	No	No
K00053: ketol-acid reductoisomerase [EC:1.1.1.86]	0.189392000816875	0.721845786103428	1	Yes	No	No	No
K00054: hydroxymethylglutaryl-CoA reductase [EC:1.1.1.88]	0.683728907663769	0.00702668336773803	1	Yes	Yes	No	No
K00057: glycerol-3-phosphate dehydrogenase (NAD(P)+) [EC:1.1.1.94]	0.115363839221009	0.80352849566751	0.244217387191321	Yes	No	No	No
K00059: 3-oxoacyl-[acyl-carrier protein] reductase [EC:1.1.1.100]	0.0238085280004299	0.00492865537195409	1	No	Yes	No	No
K00075: UDP-N-acetylmuramate dehydrogenase [EC:1.3.1.98]	0.139422144175872	0.351462863821374	1	Yes	No	No	No
K00088: IMP dehydrogenase [EC:1.1.1.205]	0.264509913209755	0.0246105991043119	1	Yes	Yes	No	No
K00133: aspartate-semialdehyde dehydrogenase [EC:1.2.1.11]	0.454544549820299	0.383978139431583	1	Yes	No	No	No
K00150: glyceraldehyde-3-phosphate dehydrogenase (NAD(P)) [EC:1.2.1.59]	0.15682494769003	0.0445082044871165	1	Yes	Yes	No	No
K00158: pyruvate oxidase [EC:1.2.3.3]	4.74503533516685e-05	0.559098986653315	1	No	No	No	No
K00197: acetyl-CoA decarbonylase/synthase complex subunit gamma [EC:2.1.1.245]	0.0504449352471967	0.0118582986879545	1	Yes	Yes	No	No
K00198: carbon-monoxide dehydrogenase catalytic subunit [EC:1.2.7.4]	0.376682183376492	0.233465415279019	1	Yes	No	No	No
K00208: enoyl-[acyl-carrier protein] reductase I [EC:1.3.1.9 1.3.1.10]	0.563371548436775	0.372746949822533	1	Yes	No	No	No
K00226: dihydroorotate dehydrogenase (fumarate) [EC:1.3.98.1]	0.374648321119172	0.384559780320935	1	Yes	No	No	No
K00244: fumarate reductase flavoprotein subunit [EC:1.3.5.4]	0.71896407692123	0.456874543492066	1	Yes	No	No	No
K00287: dihydrofolate reductase [EC:1.5.1.3]	0.0504984972542091	0.139257861355824	1	Yes	No	No	No
K00331: NADH-quinone oxidoreductase subunit B [EC:1.6.5.3]	0.456837530373729	0.847003728905187	1	Yes	No	No	No
K00334: NADH-quinone oxidoreductase subunit E [EC:1.6.5.3]	0.785399339514597	0.17571335528905	1	Yes	No	No	No
K00335: NADH-quinone oxidoreductase subunit F [EC:1.6.5.3]	0.661423228397984	0.818927035738149	1	Yes	No	No	No
K00337: NADH-quinone oxidoreductase subunit H [EC:1.6.5.3]	0.917854697078309	0.256603519616176	1	Yes	No	No	No
K00350: Na+-transporting NADH:ubiquinone oxidoreductase subunit E	0.66178042553617	0.117481884838792	1	Yes	No	No	No
K00364: GMP reductase [EC:1.7.1.7]	0.0103148216943094	0.984645086916753	1	No	No	No	No
K00382: dihydrolipoamide dehydrogenase [EC:1.8.1.4]	0.362887982249765	0.292305593856306	1	Yes	No	No	No
K00383: glutathione reductase (NADPH) [EC:1.8.1.7]	0.0187978043165144	0.0082953906852289	1	No	Yes	No	No
K00525: ribonucleoside-diphosphate reductase alpha chain [EC:1.17.4.1]	0.0945357946486005	0.2069711439628	1	Yes	No	No	No
K00537: arsenate reductase	0.331280167786346	0.642150508644505	1	Yes	No	No	No
K00554: tRNA (guanine-N1-)-methyltransferase	0.42633931105819	0.0684839043536674	1	Yes	No	No	No
K00567: methylated-DNA-[protein]-cysteine S-methyltransferase	0.0344267734918172	0.65054585812828	1	No	No	No	No
K00604: methionyl-tRNA formyltransferase [EC:2.1.2.9]	0.53887535099524	0.793770408750646	1	Yes	No	No	No
K00645: [acyl-carrier-protein] S-malonyltransferase [EC:2.3.1.39]	0.0070977269523728	0.0641271546434657	1	No	No	No	No
K00651: homoserine O-succinyltransferase [EC:2.3.1.46]	0.149676215685113	0.193473259165738	1	Yes	No	No	No
K00652: 8-amino-7-oxononanoate synthase [EC:2.3.1.47]	0.0185609070034541	0.0462104662434442	1	No	Yes	No	No
K00655: 1-acyl-sn-glycerol-3-phosphate acyltransferase [EC:2.3.1.51]	0.417503683267291	0.498082960455052	1	Yes	No	No	No
K00662: aminoglycoside N3'-acetyltransferase	0.0782105363068229	0.216535267056341	1	Yes	No	No	No
K00690: sucrose phosphorylase [EC:2.4.1.7]	0.0222259231852324	0.523623345203307	1	No	No	No	No
K00700: 1,4-alpha-glucan branching enzyme [EC:2.4.1.18]	0.170377916566271	0.222630324284185	1	Yes	No	No	No
K00703: starch synthase [EC:2.4.1.21]	0.914463465977047	0.4089296699307	1	Yes	No	No	No
K00721: dolichol-phosphate mannosyltransferase [EC:2.4.1.83]	0.0525568801742916	0.000924850893291446	1	Yes	Yes	No	No
K00759: adenine phosphoribosyltransferase [EC:2.4.2.7]	0.367048786872628	0.304473151761943	1	Yes	No	No	No
K00760: hypoxanthine phosphoribosyltransferase [EC:2.4.2.8]	0.600682079133558	0.000333938735743168	1	Yes	Yes	No	No
K00763: nicotinate phosphoribosyltransferase [EC:6.3.4.21]	0.414380277673847	0.232646475664539	1	Yes	No	No	No
K00765: ATP phosphoribosyltransferase [EC:2.4.2.17]	0.724542320849236	0.598592817955503	1	Yes	No	No	No
K00768: nicotinate-nucleotide--dimethylbenzimidazole phosphoribosyltransferase [EC:2.4.2.21]	0.0105968748779942	0.0230148095419798	0.244217387191321	No	Yes	No	No
K00790: UDP-N-acetylglucosamine 1-carboxyvinyltransferase [EC:2.5.1.7]	0.464216853968055	0.301742728141316	1	Yes	No	No	No
K00791: tRNA dimethylallyltransferase [EC:2.5.1.75]	0.521153599880104	0.263131208774423	1	Yes	No	No	No
K00793: riboflavin synthase [EC:2.5.1.9]	0.141883353308705	0.118914286527587	0.244217387191321	Yes	No	No	No
K00794: 6,7-dimethyl-8-ribityllumazine synthase [EC:2.5.1.78]	0.224234077267316	0.0105434060659391	0.244217387191321	Yes	Yes	No	No
K00797: spermidine synthase [EC:2.5.1.16]	0.24291940591051	0.386510429986725	1	Yes	No	No	No
K00821: acetylornithine/N-succinyldiaminopimelate aminotransferase [EC:2.6.1.11 2.6.1.17]	0.785443354034052	0.208015824916442	1	Yes	No	No	No
K00824: D-alanine transaminase [EC:2.6.1.21]	0.000151054141991554	0.419013369459422	1	No	No	No	No
K00854: xylulokinase [EC:2.7.1.17]	0.727386150863778	0.92114593574977	1	Yes	No	No	No
K00857: thymidine kinase [EC:2.7.1.21]	0.309161249226593	0.403285613355112	1	Yes	No	No	No
K00858: NAD+ kinase [EC:2.7.1.23]	0.442374438697774	0.493379792431625	1	Yes	No	No	No
K00860: adenylylsulfate kinase [EC:2.7.1.25]	0.00450099749048993	0.000804165489507811	1	No	Yes	No	No
K00864: glycerol kinase [EC:2.7.1.30]	0.0363055316332299	0.636128029639301	1	No	No	No	No
K00865: glycerate 2-kinase [EC:2.7.1.165]	0.184172189104119	0.0378495446857074	1	Yes	Yes	No	No
K00867: type I pantothenate kinase [EC:2.7.1.33]	0.949504400197766	0.474555441373922	1	Yes	No	No	No
K00872: homoserine kinase [EC:2.7.1.39]	0.577550523398062	0.00189175159832855	1	Yes	Yes	No	No
K00873: pyruvate kinase [EC:2.7.1.40]	0.0344934196202949	0.938458919889505	1	No	No	No	No
K00876: uridine kinase [EC:2.7.1.48]	0.212198568765525	0.301810979034078	1	Yes	No	No	No
K00882: 1-phosphofructokinase [EC:2.7.1.56]	0.045274222520895	0.527908748311072	1	No	No	No	No
K00897: aminoglycoside 3'-phosphotransferase	0.0359914112252531	0.340328047591206	1	No	No	No	No
K00919: 4-diphosphocytidyl-2-C-methyl-D-erythritol kinase [EC:2.7.1.148]	0.304705038533265	0.15263016155422	1	Yes	No	No	No
K00925: acetate kinase [EC:2.7.2.1]	0.456220640339908	0.113042297099028	1	Yes	No	No	No
K00938: phosphomevalonate kinase [EC:2.7.4.2]	0.594269308483433	0.701724907500797	1	Yes	No	No	No
K00942: guanylate kinase [EC:2.7.4.8]	0.75763315077719	0.377964415525724	1	Yes	No	No	No
K00943: dTMP kinase [EC:2.7.4.9]	0.950443673961996	0.381567604738211	1	Yes	No	No	No
K00946: thiamine-monophosphate kinase [EC:2.7.4.16]	0.334563647068869	0.148732488354281	1	Yes	No	No	No
K00954: pantetheine-phosphate adenylyltransferase [EC:2.7.7.3]	0.618161753704828	0.258033527604602	1	Yes	No	No	No
K00969: nicotinate-nucleotide adenylyltransferase [EC:2.7.7.18]	0.0095593314614585	0.832744552516034	1	No	No	No	No
K00975: glucose-1-phosphate adenylyltransferase [EC:2.7.7.27]	0.399205220517211	0.39698344064627	1	Yes	No	No	No
K01006: pyruvate, orthophosphate dikinase [EC:2.7.9.1]	0.653488314847119	0.343997284537359	1	Yes	No	No	No
K01079: phosphoserine phosphatase [EC:3.1.3.3]	3.18298562061196e-06	0.000180483276498761	1	No	Yes	No	No
K01081: 5'-nucleotidase [EC:3.1.3.5]	0.0794265097210921	0.393033426366502	1	Yes	No	No	No
K01101: 4-nitrophenyl phosphatase [EC:3.1.3.41]	0.664189314725115	0.406398203654255	1	Yes	No	No	No
K01126: glycerophosphoryl diester phosphodiesterase [EC:3.1.4.46]	0.316497585686576	0.247296769367641	1	Yes	No	No	No
K01142: exodeoxyribonuclease III [EC:3.1.11.2]	0.186125443599583	0.767442216488282	1	Yes	No	No	No
K01153: type I restriction enzyme, R subunit	0.384148491873631	0.271386675247573	1	Yes	No	No	No
K01154: type I restriction enzyme, S subunit	0.0166945605027994	0.119062664941488	0.244217387191321	No	No	No	No
K01187: alpha-glucosidase [EC:3.2.1.20]	0.130849839682863	0.954496056166373	1	Yes	No	No	No
K01191: alpha-mannosidase [EC:3.2.1.24]	0.171729940941211	0.925942948698328	1	Yes	No	No	No
K01192: beta-mannosidase [EC:3.2.1.25]	0.179276807122595	7.48425422112294e-05	1	Yes	Yes	No	No
K01193: beta-fructofuranosidase [EC:3.2.1.26]	0.696744810334585	0.857279311926656	1	Yes	No	No	No
