# Supplementary material for: Genomica: linear mixed model based, multiple hypothesis testing corrected, ortholog functional enrichment analysis
Source: BMC Bioinformatics. 2026 Apr 18;27:115. doi: 10.1186/s12859-026-06450-y (PMC13231646; doi:10.1186/s12859-026-06450-y)
Supplement: Supplementary file 4 — Supplementary Material 4. Additional file 4: “Treatment_Cumulative_Vs_Control_Depleted” table, output of the function genomica, depicting the results of the functional enrichment analysis of the significantly depleted KOs across all the treatment levels in comparison to the control (cumulative functional enrichment analysis). [file 12859_2026_6450_MOESM4_ESM.xlsx]

## Sheet: Sheet1
ID	Description	GeneRatio	BgRatio	RichFactor	FoldEnrichment	zScore	pvalue	p.adjust	qvalue	geneID	Count
map01232	Nucleotide metabolism	10/72	123/13584	0.0813008	15.3388	11.6608	8.54752e-10	7.43635e-08	4.94857e-08	K00088/K00364/K00525/K00759/K00760/K00857/K00876/K00942/K00943/K01081	10
map01240	Biosynthesis of cofactors	11/72	375/13584	0.0293333	5.53422	6.49962	4.09145e-06	0.000177978	0.000118437	K00059/K00208/K00226/K00287/K00382/K00763/K00858/K00867/K00946/K00954/K00969	11
map00620	Pyruvate metabolism	7/72	133/13584	0.0526316	9.92982	7.55433	6.38708e-06	0.000185225	0.00012326	K00001/K00158/K00244/K00382/K00873/K00925/K01006	7
map00500	Starch and sucrose metabolism	6/72	106/13584	0.0566038	10.6792	7.30274	2.01511e-05	0.000379835	0.000252764	K00690/K00700/K00703/K00975/K01187/K01193	6
map00983	Drug metabolism - other enzymes	4/72	32/13584	0.125	23.5833	9.3361	2.33184e-05	0.000379835	0.000252764	K00088/K00760/K00857/K00876	4
map00240	Pyrimidine metabolism	6/72	111/13584	0.0540541	10.1982	7.10291	2.61955e-05	0.000379835	0.000252764	K00226/K00525/K00857/K00876/K00943/K01081	6
map01230	Biosynthesis of amino acids	8/72	238/13584	0.0336134	6.34174	6.06876	3.59568e-05	0.000446891	0.000297387	K00014/K00052/K00133/K00651/K00765/K00821/K00872/K00873	8
map00333	Prodigiosin biosynthesis	3/72	20/13584	0.15	28.3	8.91842	0.000152568	0.00154884	0.00103068	K00059/K00208/K00645	3
map00230	Purine metabolism	7/72	220/13584	0.0318182	6.00303	5.4611	0.000160225	0.00154884	0.00103068	K00088/K00364/K00525/K00759/K00760/K00942/K01081	7
map00720	Carbon fixation pathways in prokaryotes	5/72	117/13584	0.042735	8.06268	5.60056	0.000384261	0.00334307	0.00222467	K00197/K00198/K00244/K00925/K01006	5
map01200	Carbon metabolism	8/72	365/13584	0.0219178	4.13516	4.43212	0.000672326	0.00531749	0.00353856	K00033/K00197/K00198/K00244/K00382/K00873/K00925/K01006	8
map00061	Fatty acid biosynthesis	3/72	39/13584	0.0769231	14.5128	6.16869	0.00113794	0.00825008	0.00549007	K00059/K00208/K00645	3
map00760	Nicotinate and nicotinamide metabolism	4/72	95/13584	0.0421053	7.94386	4.95766	0.00160582	0.0107467	0.00715143	K00763/K00858/K00969/K01081	4
map00010	Glycolysis / Gluconeogenesis	4/72	106/13584	0.0377358	7.1195	4.617	0.00239871	0.0149063	0.00991949	K00001/K00382/K00873/K01006	4
map00260	Glycine, serine and threonine metabolism	4/72	109/13584	0.0366972	6.92355	4.53247	0.00265452	0.0153962	0.0102455	K00133/K00382/K00865/K00872	4
map00480	Glutathione metabolism	3/72	57/13584	0.0526316	9.92982	4.93156	0.00340346	0.0185063	0.0123152	K00033/K00383/K00797	3
map00900	Terpenoid backbone biosynthesis	3/72	63/13584	0.047619	8.98413	4.63658	0.00451569	0.0231097	0.0153785	K00054/K00919/K00938	3
map00511	Other glycan degradation	2/72	22/13584	0.0909091	17.1515	5.53436	0.00597574	0.0288827	0.0192202	K01191/K01192	2
map00190	Oxidative phosphorylation	5/72	223/13584	0.0224215	4.23019	3.55031	0.00654063	0.0299492	0.0199299	K00244/K00331/K00334/K00335/K00337	5
map00780	Biotin metabolism	2/72	24/13584	0.0833333	15.7222	5.26931	0.00709125	0.0308469	0.0205273	K00059/K00208	2
map01210	2-Oxocarboxylic acid metabolism	3/72	82/13584	0.0365854	6.90244	3.9133	0.00937555	0.0388416	0.0258474	K00052/K00133/K00821	3
map01212	Fatty acid metabolism	3/72	84/13584	0.0357143	6.7381	3.85075	0.0100119	0.0395927	0.0263472	K00059/K00208/K00645	3
map00561	Glycerolipid metabolism	3/72	91/13584	0.032967	6.21978	3.64689	0.0124342	0.0470337	0.0312989	K00655/K00864/K00865	3
